# Supplementary material for: Selenium nanoparticles alleviate ischemia reperfusion injury-induced acute kidney injury by modulating GPx-1/NLRP3/Caspase-1 pathway
Source: Theranostics. 2022 May 9;12(8):3882–95. doi: 10.7150/thno.70830 (PMC9131270; doi:10.7150/thno.70830)
Supplement: Supplementary file 2 — Supplementary sequencing data. [file thnov12p3882s2.xls]

#ID	AKI-1	AKI-2	AKI-3	Se@BSA-1	Se@BSA-2	Se@BSA-3
Plekhg2	11.398282	12.282073	12.810067	1.926393	3.48044	1.903951
Nampt	33.046696	27.785105	25.898104	37.138927	28.189085	32.432556
Sult1c2	26.900124	20.491465	14.65549	29.674095	15.048703	20.107857
Aqp11	1.404057	1.29586	0.949792	9.991045	7.168932	8.969225
Myadm	56.260663	52.415144	78.95284	5.101405	5.693798	5.982151
Sacs	0.524202	0.379683	0.564478	0.055805	0.080804	0.039492
Btg2	20.325691	20.640512	24.805792	6.091169	3.708561	4.935678
Btg1	54.360199	52.338897	55.421572	10.387026	10.833627	10.722259
Sorbs2	10.530766	10.76696	13.479364	2.405232	1.78189	2.490733
Tshz3	1.272523	1.321952	1.680313	0.149784	0.307305	0.246543
Bbof1	1.537311	1.325766	0.663848	1.795967	1.750617	1.412949
Arhgef25	8.148265	10.41205	12.970511	0.827091	1.887308	1.140463
Glp1r	0.179243	0.179093	0.145708	0.237808	0.197533	0.242358
Mcemp1	1.4368	3.987218	8.383689	0.144334	0.160384	0.159528
Sorcs1	1.568655	2.466462	4.630121	0	0.019224	0.019089
Sorcs2	2.778985	4.252921	4.992318	0.084869	0.06061	0.064822
Trim34a	18.137366	10.59848	9.378525	1.797777	1.780921	2.753387
Prepl	14.500317	12.430518	11.623076	16.484231	15.97801	14.279282
Cdhr2	2.790986	1.857301	1.961389	5.263825	4.787427	6.448932
Cdhr5	49.143209	45.172896	42.494751	63.219972	44.340533	63.442888
Gm10643	1.178964	1.193223	0.899452	1.483371	1.197547	1.201041
Usp2	23.477246	25.209735	14.032908	48.520648	44.234316	57.104873
Rpl36	232.679077	195.700119	134.90834	178.550217	280.637787	151.761887
Fam13b	8.362749	7.928948	9.680638	2.15839	2.043322	1.426296
Fam13a	3.309726	3.389505	2.414391	7.729298	5.549268	4.268092
Gm8369	1.847491	0.650432	0.209916	0	0.036434	0.102792
Mlycd	8.038766	8.34726	6.711363	14.423376	13.793905	15.382226
Rpl3l	0.236708	0.543185	0.19183	1.473723	0.881708	2.308664
Ttbk1	0.17331	0.237914	0.143388	0.346814	0.196883	0.493871
Egf	4.649717	2.48207	1.578102	139.471282	122.658388	130.139794
Pold1	5.423028	4.260253	5.398852	1.14735	1.346741	1.222038
Hdac9	0.934463	0.71606	0.31365	0.075858	0.0783	0.075239
Pvr	13.953724	13.295615	15.37472	2.741488	2.938008	2.752588
Lix1l	9.093969	9.668514	13.810698	1.337475	1.438222	1.214677
Ikzf1	5.587743	3.63566	5.076854	0.244172	0.414371	0.37225
Ikzf3	2.935149	0.798661	0.817173	0.10325	0.102961	0.140894
Apol10b	0.525167	0.362926	0.304346	0.133393	0.150798	0.70799
Fgf18	0.461488	0.319202	0.73751	0.478085	1.074573	0.336951
Fgf12	1.484564	1.624677	1.850537	0.504074	0.36069	0.41121
MSTRG.11582	0.114368	0.038443	0.062376	0.284822	0.845058	0.179777
Phc3	2.700878	4.720316	5.690423	2.524155	2.185801	1.765747
Golt1a	1.635867	3.00109	1.774871	3.708498	3.435085	4.125901
Gcnt1	31.236085	27.839848	22.713663	53.245027	36.959502	42.044135
Paqr8	0.775932	0.953498	1.036753	0.219583	0.138143	0.121049
Mark1	3.691029	4.417037	5.308611	0.322949	0.413878	0.389355
Tia1	12.215419	10.792485	9.852627	2.639952	3.114233	2.383479
Tmem163	0.393782	0.488896	0.259685	0.94357	0.680977	0.811577
Tmem169	1.65261	1.006659	1.150158	0.389077	0.592689	1.057471
Tbc1d8	5.467168	4.15845	4.518136	0.867446	0.981399	0.689138
Tbc1d9	7.200367	6.054552	6.730583	0.931255	0.754133	0.687641
Limd2	22.382262	22.725535	27.155406	5.057282	5.74008	7.070523
Acsf3	9.734849	11.059145	10.251234	22.092405	15.570253	23.249926
Kcnip4	1.411171	1.189126	0.764643	0.054878	0.076733	0.017849
Kcnip3	2.345132	1.282647	1.684081	0.227582	0.626359	0.320123
Kcnip2	0.491043	0.442219	0.322737	1.80315	1.085869	1.384536
Tpcn2	6.165582	7.373801	8.303406	1.25467	1.623588	0.87671
Scnn1g	10.239013	10.759849	5.432477	13.651189	7.018154	8.420828
Ltbp2	5.122505	9.280573	17.119164	0.023674	0.066853	0.023147
Ltbp1	5.741865	5.970725	8.094072	1.52342	1.706157	1.175415
Chadl	0.885909	0.707525	0.462603	1.885132	1.550511	1.494373
ENSMUSG00000116048	16.692984	19.545628	4.932381	5.728395	0	0
Calhm6	5.908847	3.300931	3.27124	0.033803	0.240667	0.747828
Calhm2	3.526386	2.87253	3.358	0.588811	0.464596	0.676214
Cacna1c	0.457422	0.569725	0.784069	0.073262	0.158601	0.071608
Sirpb1a	7.060828	5.918324	8.420857	0.276839	0.509867	0.302557
Sirpb1b	3.933132	4.678975	7.839458	0.118644	0.052088	0.078135
Sirpb1c	5.408331	7.242997	14.808643	0.068872	0.191095	0.251623
Cxcr3	10.424502	4.431059	3.73504	0.358145	0.597837	0.966007
Cxcr2	0.872	5.53973	13.302777	0.085955	0.047519	0.092208
Cxcr1	0.060992	0.379962	1.100169	0	0	0
Cxcr6	11.615893	4.409955	4.67092	0.362848	0.170468	0.686333
Ttyh3	12.096793	14.41208	17.708958	4.161123	3.453255	3.127897
Cyp2j11	7.056162	9.199385	5.097211	58.502552	34.890278	59.337502
Tnfrsf13b	3.317711	3.46285	3.960699	0.203001	0.234594	0.290489
Pkib	1.999258	1.482469	1.72643	0.266332	0.271972	0.27827
MSTRG.23279	2.292008	2.551609	2.243608	0.216754	0.44994	0.220587
Gss	49.664374	42.139067	33.517604	98.640734	90.664438	106.227556
MSTRG.23277	4.980252	3.521595	3.26802	0.801284	1.184709	1.575466
Wnt4	9.599197	6.935259	7.226912	0.32589	0.611882	0.434961
Syngap1	3.823975	3.072459	3.327103	0.866556	0.862953	0.529581
Sod1	216.408279	202.133438	171.972824	636.904175	584.089966	686.246826
Hhatl	0.708168	1.450759	0.647312	5.235206	2.345848	4.332389
Cyp4a12a	1.259766	1.714527	2.862564	4.281784	7.416567	6.433974
Tmprss4	1.998239	1.946005	2.249198	0.20951	0.082242	0.087506
Tmprss6	0.255107	0.297835	0.572836	0.051078	0.061863	0
Uqcrc2	81.516632	76.260628	71.835983	173.506317	123.441925	177.245483
Uqcrc1	88.934028	101.670264	85.63567	213.404674	175.627135	237.98516
Gm15217	3.566457	1.711746	1.208657	5.610253	12.958941	10.449981
Rrh	0.049004	0.069029	0.018755	0.78164	0.870381	0.375006
Id4	8.607631	7.987267	5.384747	10.909502	11.679836	11.158037
Gpr141b	1.37491	0.309738	0.420382	0.043586	0.088999	0
Csn2	5.629072	7.322507	4.050049	51.123071	317.539443	6.633908
Csn3	0.674363	1.488072	0.942907	6.694959	56.304051	0.954849
Sorcs3	0.085708	0.066629	0.04935	0.069546	0.254554	0.089057
MSTRG.6295	4.823276	8.920102	4.937034	0.669871	1.005792	0.632071
Gsta4	88.667137	50.968179	21.33101	132.724719	41.538929	46.966579
Gsta1	6.553982	3.241617	1.546141	17.72773	6.187583	6.993841
Gsta2	114.669585	104.692507	59.740246	384.582813	208.971731	234.940423
Gsta3	14.132185	11.994733	7.649231	66.643609	41.234774	51.061666
Actg2	12.455209	30.983881	25.829898	0.179917	0.169048	0.37204
Lyl1	8.976509	11.901542	8.091331	0.865137	1.399614	1.226673
Upk2	12.205495	1.360092	0.450399	0.508016	1.04082	0.730601
Aacs	5.027671	4.219433	5.582067	13.413388	17.706011	21.700264
Lrrc17	1.541206	1.01296	0.97951	0.255308	0.132679	0.124991
Lrrc15	0.121483	1.357002	1.437214	0.054754	0.008917	0.028789
Basp1	25.064915	31.282949	51.449257	0.939442	1.653797	1.266711
Apopt1	19.53845	16.534551	14.794171	22.913211	17.896243	23.998725
Myd88	25.496731	26.857874	31.062311	5.893773	6.359324	8.226312
MSTRG.20228	2.954662	1.441976	1.472674	2.531913	2.558701	2.396091
Glb1l2	17.113282	13.094367	10.321509	25.923249	18.613643	32.166223
Efhd2	68.061974	62.241188	71.126419	6.772169	7.161251	7.686584
MSTRG.17288	1.126855	0.873246	0.683214	7.13156	2.54983	4.114873
Krt23	2.773526	4.712287	3.167255	0.66635	0.366783	0.650633
Krt20	44.734966	28.284821	25.102821	0.036249	0.033984	0.052367
Alkbh7	7.440038	6.374763	5.764985	10.779267	9.397337	11.680189
Dnaja3	17.440377	16.375507	18.56639	26.964599	15.482496	21.827984
Agbl3	3.376544	3.700381	3.00333	4.798781	5.356192	3.920991
Stard9	2.305137	2.746069	1.872678	0.350657	0.611194	0.200727
Stard7	19.942598	18.582675	18.378264	28.700496	20.153034	22.399708
Stard4	6.661198	6.317358	4.680741	10.015861	6.29459	6.557525
Stard5	18.568335	18.605303	17.173673	27.370244	22.65601	23.761221
Dock2	7.554391	5.71389	7.814601	0.34701	0.449513	0.437361
Dock7	9.497088	9.149839	10.023876	2.333727	2.761786	1.806513
Dock4	2.29406	2.03512	2.670456	0.704604	0.542081	0.49648
Hsd17b10	50.971776	53.31915	49.280261	109.415997	84.199134	116.874128
Hsd17b14	2.158735	1.943242	0.750006	4.281903	8.549064	8.380247
Cox20	71.193024	71.952911	59.335171	81.808517	79.321243	82.042458
Msmp	0.01941	0.023915	0.002708	0.088293	2.908782	0.083694
Slc23a1	13.493426	14.213833	10.15731	52.470191	54.395236	68.627852
Slc23a3	3.449871	3.210224	2.673456	7.142611	7.099169	7.995427
Dusp15	0.354442	0.36448	0.218088	2.19065	3.163091	3.374982
Dusp10	2.654193	2.659418	3.003301	0.51161	0.480774	0.443445
MSTRG.26338	0.773643	0.737405	0.565024	0.931383	0	0.476478
MSTRG.26339	0	0	0	0	1.101632	0
Cadm1	11.407148	9.309615	9.794783	3.054675	1.805867	2.148959
Hsf2bp	2.162776	1.676463	1.256092	2.471024	3.315989	1.765317
Adi1	19.036949	14.900939	15.497462	30.314981	21.469139	21.935341
Pdk2	40.521976	43.711205	29.201868	106.254944	68.821907	94.732285
Pdk4	12.130178	22.149183	18.594555	7.219677	2.321786	2.951758
Grpel1	8.520567	8.391171	9.111106	15.700895	13.258837	17.515593
Il12rb1	1.237178	0.788303	0.768076	0.080662	0	0.077301
Hif3a	1.173695	0.886515	1.169	0.116887	0.149135	0.330416
Pecr	21.616422	16.305398	15.379603	221.102103	119.899508	179.911374
MSTRG.12517	0.873913	0.691659	0.168444	0.535835	1.520436	0.539716
MSTRG.12516	2.845231	2.959483	1.522337	7.646678	7.875178	8.19667
Vps13c	1.592952	1.147297	1.798666	0.497347	0.411124	0.209234
Gja1	7.023432	7.894553	11.110101	1.408664	1.03519	0.958519
Abcc6	0.51957	0.51258	0.244888	1.558902	1.745624	1.468724
Abcc2	8.821751	7.883793	4.856614	23.38073	15.431752	15.892478
Abcc3	7.920455	6.951761	10.490793	0.807647	0.659357	0.442283
Taco1	3.071547	2.968766	3.891172	4.665244	2.45133	4.236206
Slc25a20	27.041704	28.114986	20.162252	29.053131	21.830784	34.775757
Higd1c	1.041901	0.716902	0.515055	0.510814	3.836576	1.298593
Slc25a21	2.224776	1.708979	0.934045	3.184483	3.14154	2.833784
MSTRG.20796	0.57057	0.591776	0.49067	2.143442	1.155293	0.685131
Pex11g	2.699193	2.762688	2.533202	3.432887	2.93354	4.320116
MSTRG.20798	5.038678	4.314437	3.135706	4.938795	4.403333	4.37508
Atg9b	0.452158	0.481577	0.560922	0.060264	0.031237	0.059596
Ahrr	0.296839	0.213215	0.102495	0	0.009925	0
Bhmt2	2.190464	1.521417	1.62344	21.706108	30.340172	33.907539
Ugt1a10	0.417359	0.588964	0.42412	17.691968	13.881341	6.412095
Isg20	14.514107	8.566337	13.996987	1.454065	1.820979	1.880055
Bhmt	0.045285	0.03805	0	1.198243	0.914964	0.831037
Masp1	6.13368	3.863119	4.410902	0.214345	0.416235	0.37913
Naaladl2	1.236181	0.945292	1.029514	0.290749	0.228511	0.114071
Fam124a	3.417253	4.491702	3.40362	0.625965	0.697142	0.59058
Zfp52	3.210803	3.334062	4.391673	0.573687	0.745743	0.602681
Zfp53	4.069564	3.524238	4.754516	0.670641	0.738467	0.578555
Zfp57	4.168159	3.981236	4.613095	0.489183	1.004317	0.482566
Dus1l	11.523893	12.585477	10.994677	16.951434	13.463719	16.912824
Plcd4	0.281988	0.287563	0.145013	0.733711	0.635165	0.52586
Chmp4c	5.53511	4.527981	4.445269	1.349473	1.10985	1.131334
Arhgap30	8.509708	8.534353	10.019395	0.422958	0.814164	0.650605
Odf4	0.013281	0.066627	0.063831	0.698309	0.980406	1.444639
Trmt10c	4.494809	3.456708	4.032508	4.72531	3.177058	4.931736
Gsdmc4	1.50022	0.160929	0	0.005014	0	0
Gsdmc2	23.264114	4.008105	0.955016	0.865364	2.433789	0.329429
Gsdmc3	13.463835	1.91709	0.293296	0.257948	1.188577	0.190123
Mrpl4	34.856229	36.472799	31.386058	53.993008	45.595432	60.022064
Gm49450	3.971923	10.901848	16.140429	3.189701	0.358454	2.887488
Mrpl2	31.0178	28.059187	24.343758	37.873059	31.962963	43.120808
Lrriq3	0.704136	0.66217	0.651125	1.174934	1.072127	0.912903
Kcnj2	1.332952	1.312448	1.787175	0.364789	0.355013	0.189048
2610507B11Rik	21.086427	21.644765	23.833025	24.697075	20.248016	23.857855
MSTRG.21982	0.698605	0.543444	0.387324	0.621116	0.767386	0.91578
Ccdc33	0.636483	0.485785	0.608106	0	0	0
MSTRG.13912	0.314394	0.167494	0.214601	1.25307	0.63056	0.645375
MSTRG.6047	1.453435	1.623295	0.565924	0.095282	0.093656	0.042655
Gins2	8.328485	8.724435	9.10424	1.929824	1.888039	2.482514
Pdzk1	52.954871	41.20567	34.202826	203.988646	154.086989	195.144699
Galk1	20.145182	21.051044	21.819042	25.19249	19.704012	26.589705
Cryz	36.432809	32.997686	29.227412	97.7119	63.54564	98.568554
Bend4	0.206928	0.310546	0.405276	0.050276	0.060227	0.062231
Bend5	6.375453	7.161428	5.379755	10.938659	11.311975	10.095554
Zc3h12a	5.085517	7.113858	10.887743	0.841824	0.885222	0.853012
H2-Ab1	1138.874111	1016.451777	604.144969	63.583916	106.385605	222.846817
Plekho2	8.343323	9.011528	13.335649	1.254085	1.445612	1.395444
Plekho1	39.851121	45.366382	48.447318	6.412255	10.492343	8.524067
Tmem242	23.399509	24.660584	22.193643	31.852575	24.869282	32.153247
Bean1	0.197681	0.391281	0.535271	0	0	0.051429
MSTRG.18244	0.99003	0.943777	1.161386	0.067851	0.066696	0.063848
Ninl	3.407332	3.10113	2.582974	3.709848	4.622541	3.432304
Mical1	7.118951	5.799737	6.780433	0.921522	0.868401	0.946844
Mical2	3.435937	3.675777	4.352247	0.493149	0.452882	0.42578
Acox2	2.381428	1.542987	0.905466	23.637677	18.561743	25.095447
Acox3	16.984832	16.150775	14.932627	31.963186	25.937618	36.189876
Acox1	44.739315	34.330382	33.617483	140.399968	101.07444	165.84526
Sdhaf1	7.51262	6.0458	5.051614	11.717773	9.941334	12.169347
Sdhaf3	1.048235	1.04035	0.703455	1.069928	0.975247	1.185962
Sdhaf4	11.275953	9.640615	8.545069	12.537009	11.116269	10.707995
Lmf1	12.901811	12.505689	12.702491	14.495051	15.855745	14.604016
1700037C18Rik	3.055928	2.985171	2.76933	3.772509	4.236224	4.171837
Tmco1	40.040969	38.234234	42.81804	55.319313	35.565263	39.91161
Tmco3	4.947033	4.705523	5.539684	6.898221	5.629215	7.438864
MSTRG.12301	1.127235	0.900129	0.561299	1.629629	2.6679	1.791863
Cyb561d2	8.051207	8.703512	8.337508	9.388637	8.812307	9.32003
Rnf167	25.72485	23.979828	21.927494	29.743876	22.41139	23.015381
MSTRG.2031	0.246651	0.69113	0.398643	1.336065	1.313285	1.22473
Eaf2	1.436634	2.922254	1.561341	4.981934	4.870334	5.621603
Rad51b	1.142214	0.904355	0.847288	0.084655	0.152328	0.160105
Zfp239	1.98412	2.326399	2.071148	0.4712	0.281913	0.617929
Armh4	0.489334	0.388707	0.345533	0.979286	0.729536	0.668851
Wif1	0.666614	0.615561	0.564338	2.262292	1.193516	0.717689
Rabl6	18.133072	18.415743	17.779938	18.920782	18.984579	20.71809
MSTRG.3342	0.053887	0.02033	0	0.268661	0.571051	0.23047
Kdf1	12.441072	12.82819	10.211124	13.92965	12.882171	15.634244
Slc16a14	0.794478	0.480365	1.160133	0.313747	0.847687	2.345529
Slc16a11	7.019964	6.633147	3.888914	7.332276	8.448377	7.100025
Slc16a13	6.356426	6.553604	5.015048	10.568186	9.833716	13.783649
Guk1	29.980744	27.854944	25.02166	33.391945	25.624372	39.619808
Inmt	17.075169	6.643348	1.499055	668.298279	481.627747	570.953247
H2-Q4	161.481277	116.669197	78.898811	15.777004	20.784904	30.239326
H2-Q7	71.845488	49.419334	34.895277	12.611015	16.361001	18.345018
H2-Q1	6.958598	5.040226	4.856146	1.068019	1.113626	1.764104
H2-Q2	9.628443	7.607558	4.408106	1.554816	1.204672	0.352483
Traf3ip3	5.64146	4.328255	3.870581	0.413359	0.338768	0.185392
Dnajc28	1.022933	1.153255	0.985825	2.501843	1.547974	1.667555
Dnajc22	6.938557	5.484799	5.254045	11.829096	8.096602	13.309729
Plppr3	6.139728	6.00686	8.244294	0.39	0.526193	0.295215
Cox5b-ps	23.732708	27.235956	17.188135	55.247978	48.25275	53.655003
Abcb1b	1.357377	1.809198	1.826237	2.482736	3.131671	3.454887
Car9	1.655985	1.038113	1.301218	8.201782	5.232997	7.960543
Scarf2	16.060612	16.345328	14.723594	1.494778	3.601772	2.45605
Car2	138.110455	111.520745	102.89005	154.283251	115.835278	129.686916
Car3	0.447903	0.986283	0.09053	4.345002	2.281894	2.417583
Car7	1.960455	1.717769	1.275741	2.317783	2.004347	2.477213
Car4	9.643986	13.899262	10.130648	66.984789	56.466521	81.923229
MSTRG.22501	0.107424	0.132254	0.083677	1.091124	1.192714	1.654704
MSTRG.6055	10.168304	8.498807	1.939628	0.299201	0.105522	1.447858
Mbp	11.434517	10.098923	10.106098	1.624587	1.648947	1.860661
MSTRG.6058	1.335218	28.283308	5.834442	1.916354	1.609034	1.032567
Xpnpep2	0.504722	0.506748	0.17806	2.698936	1.472805	2.074123
Tmem256	97.367934	90.367684	86.374543	150.513983	155.912119	159.172794
Tmem252	18.076208	19.253744	15.25061	15.383066	11.53088	28.332172
Adh6b	0.149028	0.15309	0.016358	0	0	0.632293
Adh6a	0.873861	1.880865	0.454645	0.087802	0.106183	0.062656
Dnal1	2.809001	2.522833	2.351353	1.25639	0.625643	1.019737
C1s1	50.75789	43.418145	59.772524	2.495516	6.274453	3.061923
Atp5md	196.432833	205.63103	157.004808	397.394112	350.231144	389.507117
Podxl2	2.885827	3.44968	3.445093	0.483109	0.545205	0.442624
Dpep1	20.428326	14.713935	16.244893	22.960125	15.621769	23.615091
Dpep2	3.978031	5.646027	7.697824	0.338691	0.274633	0.268877
Hells	1.259272	0.825305	0.940355	0.102456	0.111571	0.046907
Gm49391	0.12195	0.150795	2.051368	0.032143	0.03167	0.01656
Gm49394	0	0.445705	0.320126	0.226997	0.385655	0.389429
Osm	0.681276	1.98357	4.67542	0	0.038431	0.02649
Avpr2	1.621194	1.464305	0.575041	2.689426	3.209015	3.243999
P2ry10b	0.708658	0.669328	0.51984	0.065332	0.073862	0.099057
4430402I18Rik	1.297921	0.882642	0.99968	3.021626	2.45724	2.240012
MSTRG.20938	0.161126	1.346851	1.103953	0.415415	2.307483	14.931859
MSTRG.20937	0	4.44787	0.083337	1.037966	0.105456	0
MSTRG.20934	0.127501	2.099308	1.122021	1.941816	4.066088	1.506008
Dpf3	0.584072	0.618987	0.403685	0.856967	0.965784	0.633942
Phyhd1	9.530731	19.04681	13.859165	26.095787	15.042421	32.989074
Nkiras1	5.614537	5.559844	3.462368	8.677001	7.385926	7.083014
Egln3	11.135392	16.5665	21.045637	2.952168	3.801914	4.040639
Egln2	12.578658	17.130738	16.830776	17.514968	16.64806	19.650898
Wnt10a	2.523155	2.644822	2.591539	0.081645	0.151313	0.194685
Wnt10b	0.527644	0.285452	0.188469	0	0	0
Apeh	17.201641	18.856632	17.204067	36.87634	34.421823	47.396353
Cgas	1.631486	1.537891	1.863739	0.082888	0.211168	0.222222
Aplnr	6.277516	9.858026	10.256283	0.895937	0.43497	0.378079
Ska3	1.004369	0.993869	0.949972	0.088594	0.104265	0.075315
Gngt2	22.542413	21.419133	24.593273	3.29462	5.116357	4.874755
Cops9	82.326081	85.535181	76.124179	89.739233	84.153795	86.241755
MSTRG.22261	0	0	0	10.021576	1.868286	10.26972
Brca1	0.532035	0.481826	0.657538	0.043124	0.018575	0.062786
Acap1	5.055375	2.902967	3.016632	0.285272	0.672063	0.421203
H2-DMb2	65.53224	68.168968	33.442063	0.945623	1.551326	6.137059
H2-DMb1	73.242004	70.808044	51.970016	9.771208	11.97541	27.952991
Cald1	52.624076	67.39924	97.422509	9.146433	12.111838	9.201891
Samd3	1.009114	0.219476	0.175677	0.061217	0.053761	0
Dkk3	26.155041	29.188683	38.254513	1.439079	3.062048	2.122236
Tnfsf15	1.018926	0.814713	1.280002	0.305333	0.226045	0.18234
Tnfsf14	0.994619	1.535645	2.172885	0.1026	0.123277	0.104057
Cavin2	4.919348	6.516827	5.089885	7.894779	4.893972	6.15299
Cavin1	34.349365	32.700912	33.963593	7.2367	8.213129	9.232778
Gcnt3	0.760504	0.399135	0.061806	0	0.030647	0.009749
Csf1	26.497206	23.634424	32.201253	2.43668	4.303219	4.216837
Csf3	0.641087	3.542242	7.255646	0	0	0
Dclre1c	3.411788	3.107142	3.149313	0.715235	0.657307	0.704992
Zfp583	0.778056	0.644302	1.126547	0.180985	0.161132	0.119113
MSTRG.9100	0.160736	0.170063	0.036037	6.768012	6.557375	9.100407
MSTRG.18454	1.524867	1.443515	0.950554	0.064357	0.20018	0.123798
Pram1	0.886593	1.829796	3.611615	0.055988	0.215974	0.218144
MSTRG.6211	0.60718	0.723352	0.767904	0	0.033346	0
Apol7c	1.51234	0.476858	0.400682	0	0.116643	0.194678
Apol7b	1.056822	0.493587	0.378329	0.078082	0.050631	0.075491
Apol7e	3.194878	1.017434	0.873915	0.084858	0.160956	0.174996
Kcnmb1	0.728375	1.401892	2.562595	0.244553	0.239431	0.239967
Fhad1	0.276289	0.195165	0.389274	0.022112	0.02713	0
Cacna2d1	2.286808	2.803934	3.049991	0.348102	0.398048	0.304976
Ndufv3	43.782282	48.631919	39.698619	99.184648	85.877312	95.584
Ndufv2	46.757377	43.426074	36.894897	79.17343	66.476506	79.99103
Ndufv1	45.649387	44.344492	39.092961	107.021622	89.575346	111.833492
MSTRG.128	0.211017	0.110416	0.058275	1.683364	1.024765	0.841118
Oxct1	41.344595	38.992569	39.870541	216.980697	155.862036	178.331043
Wdhd1	1.724561	1.20195	1.331887	0.217868	0.340935	0.188798
Gpa33	1.783472	0.877394	0.398406	0.019605	0	0
Aadat	9.46883	6.476922	3.387101	75.727776	64.394737	77.251183
Aadac	18.520767	17.831871	10.771058	91.177414	70.043327	80.840462
Cdc20	3.225328	3.951286	3.809048	0.514699	0.567551	0.37869
Adamts10	9.718304	9.296824	8.759889	1.143963	3.151496	1.286075
Morn1	2.274058	2.633567	1.610559	4.245767	2.205912	3.922709
Morn2	16.623903	17.887649	10.616395	35.55521	33.361779	32.727577
Zbtb20	14.679704	12.321903	12.670579	9.184849	22.810546	22.011314
Psd3	2.245356	2.462243	3.317529	0.398619	0.365988	0.222712
Adamts12	1.305302	2.726024	4.651204	0.025039	0.045135	0.042818
Fam76b	10.659091	9.57944	8.971598	2.657829	2.752261	1.725216
Psd4	4.010922	1.939706	4.969627	0.096308	0.203181	0.213566
MSTRG.17202	4.101679	3.100913	4.018285	0.193763	1.790765	1.956295
MSTRG.17209	0.27483	0.194779	0.15575	0.015594	0.067463	0.032359
Padi1	0.553899	1.087428	0.669468	0	0.066155	0.032065
MSTRG.5269	0.861871	0.715459	0.988406	1.316778	1.458879	1.095379
Eif4e3	13.242061	10.644526	12.500951	2.568494	2.910367	2.849242
Slc31a1	21.484095	23.768363	25.161814	31.392734	20.006273	29.27651
Slc31a2	32.934915	28.883541	31.668423	7.368122	7.365087	7.835784
Ctbs	7.970976	7.395855	7.722826	11.354143	9.266509	9.776737
Hmgn5	9.74585	11.924977	8.991865	15.068766	16.601719	14.034296
Hmgn2	27.02863	94.223496	80.521527	54.538112	48.333467	51.722838
Cd74	2510.592407	2288.594177	1571.802124	152.886215	238.613709	416.323456
Cd72	37.227758	33.599492	41.146413	2.376206	4.759703	4.897942
Dcxr	28.137709	32.437828	33.924457	162.881187	137.059307	162.881347
Gsdmd	25.569348	22.047917	20.881997	1.477367	2.007596	2.984952
Hadh	66.563446	63.46384	52.042515	186.138809	115.099136	173.725677
Knl1	0.296034	0.33695	0.447242	0.026276	0.033442	0.015972
Tgfbr2	31.432977	28.518717	32.138307	5.661313	5.126335	4.751685
Tgfbr1	25.983662	31.104467	38.509505	6.362066	5.386282	6.496238
MSTRG.17948	0.935839	1.013662	0.748382	0	0	0
Rhobtb3	3.059444	2.914413	3.2456	0.719905	0.573638	0.356521
Tmem47	4.653993	5.133635	6.453327	1.054756	1.485457	0.946819
Tmem40	1.106787	1.269692	1.025596	0	0.049272	0
Tmem43	24.209379	22.395512	25.25659	5.309489	4.57056	4.153909
Tmem42	6.908515	5.68185	6.237089	7.134057	5.830309	7.56969
Lacc1	9.897736	10.320956	10.682405	0.920371	1.0888	1.645371
Scx	9.10635	6.201184	6.893068	0.985341	0.883213	0.827674
Cytl1	0.150267	0.178042	0.220076	1.458615	0.261353	2.190227
Mecr	9.606201	10.498519	8.607193	17.15291	12.212721	18.750552
Cntn1	0.322047	0.526173	1.244666	0.055268	0.181209	0.107013
Espl1	0.786899	0.775644	0.925315	0.027378	0.086886	0.081658
Nat9	8.950526	8.318785	9.182127	14.672351	13.80981	14.999707
Nat8	24.908232	15.403358	10.384477	97.299179	105.873154	160.759491
Cass4	0.294185	0.49931	1.289184	0.104405	0.051745	0.054724
Nat2	8.97702	7.21251	7.258423	10.342344	6.576442	8.961311
Pomt1	4.712672	4.318829	4.806032	4.518444	4.952529	5.301961
Sdr39u1	9.618223	8.961537	8.880532	29.605298	21.884318	28.59531
Fat2	0.355556	0.29299	0.168958	0.018101	0.020238	0.0149
Fat1	10.114264	9.752769	12.845691	2.018521	1.888646	1.728568
Tspan6	9.527265	10.883779	12.650633	1.61064	1.724142	2.112352
4930579G24Rik	1.614025	1.704365	1.763133	0.210576	0.400949	0.278219
Gamt	3.602422	4.915231	5.388409	13.198788	16.857671	14.70694
Cfap126	4.92323	4.715208	3.107479	5.2525	5.819429	6.337521
Rab5if	22.270489	30.921373	41.361153	38.5331	18.497019	35.714931
Sall3	0.482239	0.60476	0.261641	0.618552	0.296335	0.480561
Calhm5	1.20188	1.047121	1.75612	0.04437	0.126685	0.058983
Rap2b	4.756316	4.225152	4.816352	0.505431	0.429562	0.50357
Ache	2.273215	1.849465	1.447417	1.751275	2.765926	2.842817
Rdm1	8.6439	7.796667	7.354455	10.735798	7.507347	11.137294
Cyfip2	18.264486	16.364249	16.393075	21.597836	15.063095	19.556343
Hsbp1l1	1.105679	1.610387	1.73014	1.73237	1.894304	2.169542
Cela1	10.644438	9.72431	8.32296	68.46595	40.257979	49.742681
Mmp14	48.348037	60.549007	78.264126	2.140595	1.462961	1.728152
Mmp15	4.099477	6.312851	4.213438	0.214959	0.229292	0.190187
Mmp10	0.203189	0.968904	3.05327	0.018993	0	0
Mmp11	26.056203	15.28593	14.741956	1.358635	1.699975	1.279581
Mmp12	10.89028	12.012641	15.647424	0.122025	0.101344	0.096889
Mmp13	1.110234	4.20418	6.393397	0.277739	0.226021	0.607486
Mmp19	3.384928	4.023	6.865349	0.077167	0.108456	0.114508
Klrb1b	3.457996	3.982258	3.441989	0.146504	0.167688	0.505959
Gpsm3	24.014293	25.461563	26.270264	3.500184	5.155108	4.215026
Gpsm1	6.362466	6.410556	5.466992	0.667002	1.396923	0.66309
Vangl2	1.652364	1.919407	1.510903	0.417914	0.358901	0.285071
Ercc6l	0.578901	0.52786	0.516651	0.058402	0.060996	0.03833
Tor4a	11.014011	10.274591	15.156779	2.685487	2.065216	3.141611
Cd276	7.271633	8.697983	9.333983	0.101405	0.144566	0.139036
Fignl1	1.472134	1.098334	1.124876	0.046975	0.084239	0.073529
Dqx1	1.752892	1.509933	0.968588	2.538325	2.373422	1.938904
Nrm	7.767536	6.43437	7.058317	1.358579	0.741182	1.071682
Rhbg	6.47152	10.879123	6.275842	40.125484	20.718258	27.749004
Fbn2	0.198697	0.313242	0.758328	0	0	0
Fbn1	5.950282	9.998839	19.611783	0.189309	0.451793	0.2083
Gm38394	19.642031	13.862513	12.721931	6.978647	0.576391	0.204792
Wnt5b	0.933145	1.070634	1.020919	2.640928	2.294476	2.558112
Wnt5a	4.277989	3.571201	6.693696	0.998922	0.804	0.784073
Crat	12.414632	12.570757	13.091989	26.296325	19.607936	28.426854
Pcdh9	0.290326	0.245499	0.34119	0.00746	0.074546	0.044117
Pcdh7	2.057948	2.519267	2.967117	0.653284	0.27073	0.252208
Tmem184a	6.183003	5.671659	4.972439	7.808579	5.857458	8.6194
Tmem184b	20.553557	20.437145	25.176036	4.908894	5.189701	5.076637
MSTRG.11290	0.898652	1.452955	1.757176	0	0	0
Atpaf1	5.372171	5.034606	3.861298	6.101575	5.089256	5.720438
Gm28035	7.819962	0.932006	4.967501	2.42699	3.772394	1.228136
Gm28036	7.138879	3.788947	0.160693	0.001112	0.047392	0.109241
Mcrip2	10.697873	8.785316	7.45331	71.834576	81.133354	77.022019
Tspyl3	2.150326	1.887379	2.372751	0.144453	0.189997	0.108407
Cars2	7.469213	7.740659	6.569233	7.887006	6.64195	7.959011
Sacm1l	11.100621	9.921286	23.723316	5.892955	2.559141	1.781044
Tango2	10.334646	9.930238	10.466163	18.788259	14.573088	20.145831
Wwp1	18.952417	15.575259	17.440343	22.699921	14.960091	17.316771
Rnase4	59.309415	51.577728	67.72751	9.579526	4.434022	2.668575
4931428F04Rik	1.23133	1.283995	1.326457	0.185516	0.236909	0.335159
Stom	14.933805	15.304404	18.702391	3.827478	3.122681	3.256403
Parm1	6.096076	7.452129	12.230952	2.401806	1.931263	2.122471
Alas1	22.928654	19.764809	24.116754	34.892648	18.899959	30.428547
Alas2	2.015626	1.368152	3.292623	1.361893	0.0578	0.591913
Ednra	4.944226	6.171797	7.186884	0.364303	0.359591	0.420497
Cxcr4	20.633318	13.200227	20.018585	2.804519	2.249214	1.361486
Cyp2j13	15.510135	9.360183	7.894544	18.911286	12.993453	38.548996
4930579F01Rik	0.116303	0.085462	0.076863	0.162811	0.093657	0.692019
Zc2hc1c	0.535314	0.695322	0.555328	1.75221	1.213554	1.737329
Col17a1	2.031177	2.702647	1.702972	0.013706	0.035999	0
Camk2d	10.944772	10.176976	11.431279	3.082235	2.454742	2.822733
Camk2b	2.040847	1.774826	2.308405	0.244457	0.247885	0.30589
Gusb	23.482974	25.617732	35.471733	6.983147	4.582544	6.409228
Zfp984	11.042954	7.566637	8.642673	2.75348	2.121602	1.497621
Rtn4rl2	5.083565	5.796146	8.954848	0.290492	0.265338	0.3435
Pard6g	2.219177	2.113517	2.029147	0.581538	0.454174	0.491315
Col4a6	1.351128	1.367656	1.125767	0.287128	0.341688	0.250019
Col4a2	60.735054	84.434746	147.025421	9.079818	10.629683	10.142512
Col4a1	87.847328	121.568658	219.767753	12.135006	14.372111	14.065282
Smim22	10.593743	11.224957	6.119723	13.700326	16.917092	12.55403
Smim26	10.361319	8.101395	6.384308	15.064898	11.725836	15.971987
Arl4c	23.710197	23.015909	25.622881	1.867578	1.654609	1.5265
Smim24	32.352368	29.707163	16.216263	92.219402	80.684953	95.647215
Tubb4a	3.202321	3.7979	4.657046	0.248304	0.206049	0.347031
Pf4	18.033223	53.13052	119.149558	0.910385	0.551794	0.708307
Islr2	2.308462	1.799296	2.723709	0.066499	0.104893	0.175256
Plxnb3	0.341632	0.312938	0.221423	0.0148	0.018963	0.059121
Nars2	2.302253	1.863297	1.947296	2.785009	2.131038	2.293266
Ripk3	6.022063	8.371197	9.405448	0.327402	0.720548	0.382762
Psmg1	14.456238	13.048323	12.106461	17.451464	14.66194	18.239407
Trpv5	8.351912	9.82558	6.796257	5.963611	1.633579	2.640306
Trpv6	3.825884	5.987244	10.44084	0.539484	0.213699	0.437614
Trpv3	0.062587	0.088015	0.095525	0.085121	0.177698	0.109644
Trpv2	4.603583	4.863935	6.241131	0.381256	0.284557	0.643477
Zfp472	3.110463	2.437403	2.293071	0.920558	0.419362	0.681817
Lyrm7	0.880836	0.853866	0.834668	1.131176	0.897131	1.004744
Ceacam10	0	2.122391	1.893172	0	0.213418	0
Ifit3	165.065109	68.434273	41.29208	11.324222	17.82234	33.679295
Adam28	0.851387	1.132183	0.526756	0.033664	0.024701	0
Tagln	69.12543	150.169191	266.7977	14.885486	15.433867	18.431795
Tcea3	10.920504	8.83814	6.960368	38.731329	34.626076	40.626359
MSTRG.23951	0.376049	0.106794	0.206475	1.592858	1.452436	2.325035
MSTRG.23952	0.035222	0.07649	0.049289	0.714812	1.100071	0.726475
Mmp8	0.982792	8.970942	13.845035	0.208207	0.225178	0.240329
Mmp9	1.476784	12.559923	20.27947	0.113781	0.201444	0.051561
Mmp7	76.039749	110.244972	271.279144	0	0.085058	0
Mmp2	14.667902	21.916449	25.512808	0.435505	0.804949	0.617108
Mmp3	5.074668	42.001644	74.293488	0.099928	0.011002	0
Jmjd8	25.668745	26.483571	24.609495	33.275539	36.220536	38.973709
Susd6	26.231592	26.10381	38.018059	15.639159	1.113034	13.167321
Susd5	0.105083	0.182411	0.268588	0.295261	0.255388	0.530807
Susd2	6.926096	9.906115	8.746079	48.076738	48.822235	58.723713
Susd3	7.985416	7.587528	7.352694	25.673248	28.70253	39.40821
Susd1	13.268021	12.154849	13.030268	3.103655	1.642901	2.120471
Capza1	29.089133	28.942875	36.980007	6.773045	6.116914	6.563519
Dlst	59.61872	56.738753	56.925647	87.882767	65.066145	83.694979
Mrpl54	43.9841	47.551113	37.451218	44.923824	50.590008	53.839092
Mrpl55	24.763114	20.99872	17.842217	25.792511	23.130022	29.927176
Mrpl57	6.054667	5.921733	5.785193	5.573128	6.462686	8.654296
Mrpl50	17.143373	17.217901	17.486879	32.221973	21.884853	24.27194
Mrpl51	14.224588	13.13189	11.645368	18.602064	16.354136	20.470501
Mrpl53	2.276701	2.113587	5.202589	18.217848	6.742923	12.820287
Sod2	18.690897	23.170966	25.034991	47.531375	37.207844	42.510374
Rsl1	5.048831	4.24436	4.17245	0.794027	0.652215	0.842042
Sod3	35.872204	46.463085	49.423565	67.12941	60.545357	68.178398
Grhl3	1.535219	0.875616	0.6182	0.093993	0.132874	0.050496
Nfyc	27.469876	28.535215	27.599634	30.514745	29.293374	28.15219
Cyp1a1	0.189741	0.057894	0.062251	0.474968	0.433576	0.282109
Mxra7	17.995637	20.503019	24.436005	2.580774	3.058639	2.909236
D3Ertd751e	3.868913	3.726608	2.330511	4.969403	4.785735	3.615921
Thrb	2.932866	1.503911	1.802931	3.381115	2.422236	2.117467
Vasp	36.072201	38.006218	55.165539	6.777431	4.937968	5.548357
Ss18l2	12.449239	10.97048	10.536488	26.323447	21.627043	28.04767
Cyp4a12b	2.677577	2.42744	2.046342	8.40838	3.779393	4.882934
Cyp2a5	7.795755	2.01866	2.33259	129.97049	93.127121	168.354629
Cyp2a4	4.925567	2.432384	2.230746	131.282959	119.635384	173.229523
Rftn2	2.091007	2.071424	2.814957	0.2445	0.473442	0.287206
Rftn1	8.387702	7.174761	9.43158	0.673822	0.859347	0.739088
F13b	1.610725	1.606018	0.482533	29.232491	15.027021	20.434282
Acsm1	6.749696	5.85214	4.140023	40.228745	35.411918	33.862688
Acsm3	1.54781	1.174858	2.609715	38.687493	21.401213	39.884772
Acsm2	23.383623	17.916174	10.105654	255.744765	167.279299	271.057554
Acsm5	3.164257	1.749441	1.274511	24.79572	16.002745	20.005361
MSTRG.10287	0.454793	0.962679	0.831652	1.117395	0.706713	0.487495
Ctla2b	5.475423	8.434339	9.850174	0.528515	0.335167	0.985395
Kif1a	1.365417	1.436106	2.919263	0.033989	0.053796	0.026868
Rgs4	4.531572	7.663601	7.435465	0.403038	0.488499	0.48521
Rgs1	2.576522	1.469115	2.775113	0.020454	0.027366	0.069414
Aass	8.375954	5.596512	5.508884	59.457549	44.808983	55.673367
Kif14	0.150814	0.213242	0.201428	0.004944	0.019245	0.019225
Kif15	0.834899	0.753424	1.071823	0.091917	0.08584	0.104439
Pde6a	0.017561	0.025608	0.016941	0.553644	0.267279	0.453754
Fa2h	2.885271	1.711142	1.040661	4.674246	3.569256	4.367325
Lgals9	34.720321	36.389041	42.164404	4.45005	6.361724	6.27693
Fosl1	0.536045	0.49162	1.231769	0	0	0
Tuba4a	22.387312	21.363763	16.792269	40.186614	35.436417	46.978274
Lgals3	176.552468	152.819845	136.40852	22.944373	22.448368	28.892972
Lgals1	240.663311	299.745293	386.216097	29.530978	39.16864	37.492249
Lgals4	8.956255	11.848406	4.877374	6.360948	21.802237	9.557708
Tcp11l1	1.292161	1.249551	1.690638	0.384678	0.211227	0.306755
Gfpt2	2.580551	3.004707	4.410348	0.564063	0.457078	0.469926
Ch25h	4.693595	6.507813	8.613823	0.547221	0.777708	0.692981
Adgrg3	7.186677	6.38897	5.972913	0.893968	4.363585	1.557643
Sinhcaf	12.699298	10.377071	11.818577	2.499032	1.869973	2.390399
Prtn3	1.428929	1.470589	1.998202	0	0.148092	0
Gpr135	0.820816	0.531568	0.56841	0.446265	0.912014	0.789419
Gpr132	4.09179	3.179018	3.801533	0.281554	0.4475	0.417754
Esyt1	18.366514	17.987621	23.781886	3.231276	3.390299	3.538698
Esyt2	18.762277	15.744306	20.110013	5.173738	4.571132	3.640761
MSTRG.7833	39.81744	68.822853	33.919331	7.358069	6.958423	11.969539
MSTRG.7830	0.672804	1.990144	5.550586	0.068391	0	0.050638
MSTRG.8384	0.280747	0.324587	0.062077	0.197978	0.298495	0.754205
Cmklr1	6.667323	6.852588	10.861921	0.889357	0.720132	1.102221
Gm50367	9.589825	9.598195	5.770649	7.752296	0.12922	9.918967
Tagap	9.795775	8.560355	10.671459	0.949967	1.026486	0.990695
Dsel	2.491588	2.501634	2.771284	0.297233	0.282005	0.348044
B3galt1	0.474969	0.47649	0.788604	0.048016	0.037989	0.057239
Acacb	1.071693	1.495334	0.948201	3.541424	2.714477	2.95277
Wnk4	22.04085	25.871549	14.656753	45.487451	40.539908	39.298809
Cacnb3	21.914726	23.580621	23.156648	3.557161	4.036148	4.166613
Abcc10	3.495182	3.445832	2.183783	2.536438	3.986431	3.326273
Snx10	18.012054	15.352516	17.74733	1.536815	0.971185	1.423585
Gxylt1	4.192748	4.006987	5.305445	0.635173	1.306917	1.211241
Gxylt2	2.890093	2.731154	3.403244	0.10819	0.075998	0.060621
MSTRG.21350	3.967083	4.883045	5.309836	5.525665	4.867363	6.747231
Lhx1	1.753334	1.692002	1.240904	3.249468	2.624694	2.583134
Lhx6	0.463256	0.669667	0.844687	0.083771	0.042159	0.030603
Gstz1	20.994995	21.943159	16.108353	127.25887	103.941361	155.194665
Ammecr1	3.189214	3.448703	3.748979	0.432549	0.484101	0.454224
Lrpprc	8.046513	6.401112	7.856298	13.296915	8.097822	8.668511
Pink1	57.698159	61.00072	43.310405	109.881702	79.528215	114.768969
Tnf	1.890508	2.565477	5.012147	0.066123	0.123964	0.057383
Tnc	11.832622	37.443868	50.810759	0.489104	0.862823	0.431136
Tnn	0.312422	0.201388	0.084686	0.273573	0.295618	0.577094
Nos1	0.030019	0.113511	0.108741	0.148315	0.066565	0.181058
Nos2	1.731959	3.280697	6.609537	0.225558	0.158101	0.270331
Pdzd4	0.920781	0.806714	0.926201	0.104989	0.234446	0.155037
Lcp2	9.292021	7.876061	11.885336	0.282085	0.541807	0.614724
Lcp1	49.991689	63.914094	105.836095	6.512063	6.070675	6.093752
Nfkbia	104.502693	106.309883	132.55986	24.122177	27.660418	28.40505
Nfkbid	3.764639	4.312657	4.405169	0.175721	0.275218	0.157327
Nfkbie	14.792182	17.53828	16.851531	0.996259	1.201811	0.975659
Nfkbiz	25.622288	27.079942	30.297361	1.284571	1.99154	1.479119
Yif1b	15.499663	19.428754	22.574622	30.017451	22.922873	30.682141
Yif1a	18.500852	19.947439	21.870314	26.554476	13.860434	25.101747
Ido2	0.077554	0	0.062976	1.276807	1.340986	1.254932
Cldn34c1	0.871464	0.797889	1.113926	0.21874	0.199585	0.18159
Gm6614	0.777536	0.449952	0.222783	1.967473	3.690653	2.917285
Tnip2	11.497625	12.65591	10.7951	2.422744	2.882002	2.449119
Tnip3	0.944603	1.35122	1.228866	0.005189	0.010113	0.057008
Pclaf	4.855218	4.949209	5.65595	0.219341	0.19017	0.347966
Fgfr4	6.397754	5.583506	4.440582	6.627858	7.002768	8.639738
Fgfr3	3.156623	3.152983	2.855807	4.179979	3.833045	2.924174
MSTRG.13133	0.439806	1.289544	0.391956	0.638299	1.439439	0.857394
MSTRG.12264	0.443653	0.39895	0.23437	0.465928	0.796173	0.45504
Mxd3	1.431811	1.990184	1.460611	0.143119	0.209029	0.109863
Mxd1	4.959946	7.269897	15.623748	1.82239	1.475889	1.433655
Asprv1	0.846703	4.596154	9.114685	0.148738	0.330944	0.174034
Arl3	22.808777	24.290455	26.237264	46.555386	38.31684	42.019714
Clip3	4.891172	5.975067	7.055834	0.503248	0.603168	0.597783
Nlrc5	19.694543	13.568528	9.440041	0.818999	1.770542	5.289139
Nlrc3	1.58934	0.950412	1.025134	0.218201	0.192258	0.268919
Car5a	0.029295	0.013966	0	1.527019	2.334592	2.196852
Dhfr	3.418231	3.025692	2.577613	7.491354	5.775867	5.698052
Shtn1	12.69458	10.911753	12.56289	2.445144	1.983825	1.769807
Birc5	5.668544	9.615837	8.122362	0.23618	0.432595	0.385505
Birc3	34.402328	33.940311	40.071719	1.875901	1.916611	2.365141
Birc2	36.818323	29.917461	32.600677	5.889317	6.061448	4.792317
Lurap1l	3.310563	2.390405	2.921603	3.024982	2.96539	2.729686
Cab39l	15.034873	13.095763	13.111568	19.061269	15.139078	18.654497
Vstm2a	0.241626	0.44563	0.151197	1.316249	0.455128	0.858432
Vstm2b	1.484152	0.799691	1.945424	0	0.056888	0
Mtx1	31.637055	28.618383	23.041168	31.402725	27.238228	34.063343
Lias	12.306958	13.016315	10.108525	14.364656	11.168934	13.933869
Gfm1	6.775826	5.976242	7.288642	12.301767	7.277177	11.113143
MSTRG.10325	0.201223	0.193041	0.190696	0.937117	0.926628	1.062001
Tpi1	158.19862	165.280347	172.113024	241.949594	189.109987	264.200706
Cd300ld3	2.057378	2.411458	3.52112	0.442777	0.175141	0.105678
Lilr4b	15.870669	32.084171	37.868574	0.8904	1.238221	0.718092
Ticam2	1.24202	1.058571	1.898028	0.042887	0.067661	0.037986
Gkap1	16.408006	16.225557	13.950009	21.874332	13.575599	20.783019
Sirt5	4.487696	4.313269	4.152197	6.724594	4.781779	4.775574
Sox11	0.5626	0.620406	0.896681	0.039868	0.064046	0.040167
Hspb8	16.546778	19.799305	22.12916	2.179434	2.819591	3.052588
Upk3b	3.974365	1.476836	0.999812	0.381464	0.487142	0.478757
Upk3a	9.962187	1.213086	0.221495	1.811597	2.246948	0.363243
Pdpn	45.902433	43.079018	50.876072	4.032144	4.575179	3.954632
MSTRG.6153	0	0	0	1.993718	1.638884	1.637829
Acp6	16.77273	15.187223	13.066922	32.660114	22.764561	24.517897
Pdp2	2.523976	2.144788	2.589361	5.976838	4.274822	4.303049
Numbl	5.701465	7.145864	8.075908	1.17425	0.886965	0.823555
Fmo2	17.524435	12.069227	6.986067	73.885672	35.581213	52.104982
Fmo1	44.489691	42.394634	20.713342	181.817208	132.266074	174.296091
Fmo4	5.27461	3.989154	2.465773	7.983517	7.441058	8.713674
Fmo5	16.790355	3.843093	2.611632	15.351648	9.125311	21.33406
Hmox1	52.066353	59.008831	184.965576	6.453975	6.741506	8.297361
Penk	2.487064	11.043261	12.274731	0.358997	1.429531	0.799845
Lat2	5.309364	5.135088	7.425145	0.420974	0.8286	0.368134
MSTRG.19222	0.291596	0.702651	0.449743	0.552475	1.7435	0.811102
MSTRG.19227	0.139092	0.234542	0.193103	1.15914	0.503743	0.907336
Fmod	1.767645	1.821946	1.492986	2.246195	4.398654	3.273045
Itm2c	67.363998	79.446899	102.543144	21.430294	13.310407	20.493172
Adgra1	2.194736	4.208779	6.438846	0	0	0
Adgra2	5.224626	5.781277	8.129814	1.607227	1.492409	1.131403
MSTRG.8263	1.123324	1.133934	0.653305	1.877603	1.962756	1.875753
A530064D06Rik	0.441344	0.762872	1.983641	0.011369	0	0.057174
Unc5cl	0.576706	0.24791	0.31211	0	0	0.021207
Lck	10.785535	5.488708	4.93364	0.438382	0.856532	0.526733
1190007I07Rik	6.435557	5.673034	5.815141	7.538618	6.282605	9.752909
Mettl26	29.342796	33.24758	24.580147	83.608199	77.569018	106.034286
Nmnat1	3.850348	4.01465	3.952354	4.452171	3.53291	4.486456
Hinfp	1.853738	1.731598	2.562875	1.15629	1.21202	0.949319
Lrrc19	8.560071	6.692223	4.552493	39.87954	19.567807	27.124823
Hnf4a	34.905299	34.573797	30.301108	110.552309	62.020541	113.19002
Rab1b	48.352295	55.101524	59.28994	63.168653	55.230543	73.298136
Dnase1	5.861573	2.604243	1.515971	214.837915	215.493633	297.102239
S1pr2	1.751125	2.373229	3.746496	0.118858	0.372909	0.208086
Got2	45.584579	49.650249	47.714035	113.008354	75.468941	116.211365
Ptpn7	3.011088	2.263067	2.665864	0.079683	0.17157	0.248297
Rab17	12.07964	11.53983	9.540323	15.91113	10.86297	16.43297
Kcnn4	4.102978	3.286893	4.038792	0.339612	0.417724	0.324472
Kcnn2	0.304193	0.271715	0.171789	0.543017	0.394886	0.629517
MSTRG.26767	3.299907	3.376925	3.286011	1.080914	0.558024	0.683993
Grid1	0.639792	0.601882	0.495413	0.157359	0.136181	0.123317
Gm20518	1.751016	2.662316	1.248769	3.556404	7.787247	4.98034
Kidins220	20.956188	18.477427	17.066794	24.909922	17.483751	18.938208
Atad5	0.530957	0.579163	0.518764	0.135539	0.145493	0.060859
Atad2	2.60001	2.061244	2.258795	0.207888	0.277248	0.126251
Mapk6	15.882548	14.123101	17.885713	3.805302	2.500412	2.925164
Mapk7	8.683803	8.5866	8.391355	1.994198	2.070366	2.380298
Ptges2	2.830584	3.807335	4.459054	4.308024	3.808346	5.573147
Pcdhgb7	3.288844	1.05065	1.227387	0.334662	0.263518	0.039187
Pcdhgb6	2.786147	1.478166	2.855722	0.569604	0.145937	0.060536
Pcdhgb4	0.190034	0.972506	0.429078	0.488307	0.192618	0.558651
Fbln2	10.941648	18.273881	27.306856	0.944925	0.725652	0.827727
Fbln1	15.536079	12.438361	13.962756	1.272171	2.823392	1.140989
Fads6	1.065401	1.059511	1.008559	4.076859	3.08815	3.752476
Fbln7	8.449775	5.705354	5.741978	0.456917	1.698318	0.777989
Fbln5	48.938602	27.000069	35.57053	4.339599	9.083445	6.107919
Cysltr1	1.663682	2.176432	2.356474	0.124016	0.232198	0.113809
Heyl	3.934141	3.925426	3.847055	0.619024	0.777691	0.579261
Cdkn1a	44.485259	50.607978	57.771301	3.144979	2.570054	5.135767
Lao1	0.019343	0.048925	0	0.311744	2.310841	0.043216
Oxld1	3.914108	3.578916	3.587786	10.105633	11.118822	12.542193
Sv2a	2.228666	2.420732	1.83173	6.064136	4.201382	4.116922
Klc4	17.159861	17.699657	14.920313	19.08356	17.8228	21.522695
Ms4a6c	43.300758	46.872765	69.320396	0.731879	1.436538	2.329838
Ms4a6b	20.215756	19.619917	28.37341	0.329938	1.250842	1.541553
Ms4a6d	24.029892	33.217714	60.83556	0.348068	0.900684	0.872367
Cd163l1	0.200454	0.089077	0.684678	0	0.046281	0.014753
ENSMUSG00000116207	6.391197	8.576052	7.204145	22.836037	9.646009	13.142521
Cnp	16.102579	15.487193	16.820463	2.801245	2.745224	3.573348
Map4k1	3.629661	2.193477	2.364139	0.281451	0.394695	0.342633
Map4k4	22.858932	24.640115	30.291756	4.030962	3.976927	3.77506
Fam217a	0.779113	0.630954	0.504663	1.167254	2.734899	2.189217
Fam217b	2.032356	2.59702	3.469456	0.61124	0.408341	0.393021
C1qtnf12	11.250347	10.999588	9.082768	26.031931	21.499348	28.054146
Ccdc71l	6.404979	6.870251	7.510703	1.365781	1.143797	1.198461
Rapgef3	20.604591	18.863406	16.600272	21.64357	21.402021	19.505296
Serpinf1	10.195468	20.336823	30.717264	0.964048	1.161101	0.893499
Serpinf2	6.098423	7.213825	6.407615	60.335827	53.436692	75.476863
Izumo1r	1.075162	0.360208	0.196141	0.028135	0	0.073503
Rnf219	2.096401	2.112588	2.495498	0.740722	0.536657	0.374606
Slamf9	32.022617	30.906874	26.928753	3.502417	5.878662	6.308569
Slamf8	6.240567	3.246252	5.115575	0.267487	0.456476	1.254503
Slamf7	8.435058	3.80899	3.913381	0.35996	0.490608	1.192769
Rnf213	14.445461	9.851933	9.251802	1.405558	2.110631	2.853022
MSTRG.2699	0.400213	0.305364	0.534409	0.72593	1.078029	1.281738
Gpx2	2.074522	3.720406	1.326617	0	0	0
Gprc5a	20.889069	18.961134	19.5193	2.159625	3.100489	2.189953
AI854703	4.135293	3.867661	2.902803	6.106706	4.073674	5.129828
Rbms3	6.422759	5.52393	7.122766	0.732161	1.701268	0.974123
Chst10	0.527378	0.256099	0.372586	0.057996	0.029693	0.018099
Chst12	6.408413	7.896695	11.901818	0.66814	0.993263	1.027365
Chst14	5.4879	6.031294	6.707784	1.130516	1.110885	1.042834
Nsl1	0.455801	0.527361	0.583897	0.059086	0.073478	0.112254
Klk1b1	0	0	0	0	0.168495	2.443539
H2-Aa	1467.968389	1251.587137	758.952146	81.294754	114.43493	180.9422
Plekhd1	2.562111	2.785653	1.799393	3.709163	2.768329	2.78934
Fbxo5	3.479996	2.656114	2.654569	0.649036	0.660838	0.550564
Fbxo7	5.771979	5.335601	6.132518	11.616815	8.874252	11.374397
Fbxo8	11.325006	8.00847	8.899302	10.607826	9.515048	8.33503
Fbxo9	9.775476	11.048307	11.555539	13.561709	9.709844	12.351827
Swap70	11.579249	11.263186	12.474519	2.845289	2.43737	2.232464
B4gat1	2.613404	2.672341	2.524796	3.44788	1.133543	5.535389
Nfam1	3.490184	4.529483	6.878551	0.255684	0.284689	0.401501
Pla2g5	4.76243	4.809553	6.840007	1.684053	0.72418	0.765113
MSTRG.15140	1.713151	1.558288	1.487398	0.28049	0.259858	0.188552
Hapln1	0.2223	0.255046	0.291324	0.046273	0.031321	0.029206
Slc22a18	31.337815	24.538335	17.741311	224.586081	214.043406	268.647449
Slc22a19	1.129788	0.726696	0.302143	19.952032	13.031173	17.00275
Slc22a14	0.066931	0.063424	0	0.296669	0.703753	0.122401
Slc22a15	1.65426	2.070218	1.833778	0.201088	0.276511	0.245699
Slc22a12	10.706244	8.588006	2.233944	267.99747	240.293	351.471332
Slc22a13	2.896642	2.220775	1.800717	33.127548	43.444622	42.474644
Atp6v1a	38.147543	42.818645	45.291326	60.979126	33.609526	45.593953
Rfng	12.106236	12.69945	11.006877	14.160603	14.615184	14.694
Ift122	5.583337	5.654013	6.043658	6.348991	5.470322	7.014568
Ltb4r1	1.812048	2.721466	5.222088	0.193124	0.503984	0.24034
Ccl27a	11.650135	10.423297	9.058763	10.918081	15.006893	13.860979
Htatip2	8.361389	8.216455	8.006253	10.652632	9.197966	13.192824
Mab21l3	3.035416	4.508861	7.78195	0.553396	0.3464	0.44488
Dusp9	0.286941	0.576259	0.377373	1.580279	1.320058	2.119249
Dusp5	4.975289	4.633395	6.833379	0.447077	0.444399	0.410405
Dusp6	22.874005	22.972948	27.140417	7.89472	5.35566	5.202457
Dusp2	9.313114	4.075774	3.717428	0.292425	0.394915	0.278286
Gm38431	7.234315	2.197302	2.620289	1.18732	2.284315	12.002155
MSTRG.21449	1.359896	1.409963	0.775721	2.318264	2.404304	2.77336
Slc5a6	2.392111	2.660106	3.318514	6.326877	4.927643	4.306708
Fis1	84.750465	90.383295	70.630699	74.960796	84.722794	90.900719
Ugt2b38	21.636089	16.733809	15.329502	110.51104	84.546585	173.225082
Tinag	19.567842	17.513494	15.351642	34.529743	22.657844	31.096764
A430005L14Rik	14.732021	15.302969	13.507482	16.960283	16.126959	20.514655
Colgalt2	1.456505	1.846326	1.769972	2.876227	2.019416	2.261361
Colgalt1	42.168091	40.855755	56.072304	10.337303	7.692181	9.110901
Angptl7	0.589476	0.135895	0.200918	0.753583	0.56493	2.14505
Angptl3	0.386249	0.371347	0.364336	1.651986	1.012811	1.211835
Ifi214	1.136382	0.617454	0.469089	0.042667	0.06198	0.01629
Ifi211	27.913464	17.882912	19.107214	0.733388	1.490486	2.617539
Ifi213	11.383254	7.550399	4.487873	0.414107	1.037241	1.583891
Lactb2	23.787157	19.28182	15.903708	92.597176	73.588081	101.096085
Gm13304	1.574122	2.220056	2.412134	2.728561	3.286234	2.852373
Sdha	60.945915	61.655392	59.505707	148.407349	88.800362	124.90683
Sdhc	40.416561	38.421814	36.543006	78.924683	61.358842	75.74113
Sdhb	59.365757	62.649445	60.714718	211.505417	177.431915	240.092026
Sdhd	46.796055	50.174866	49.367867	95.339821	62.436966	80.080139
Pipox	49.565979	52.567577	38.922482	137.495285	107.171707	139.90625
Gm20708	7.92837	5.520841	3.838904	6.850258	6.840055	14.237199
MSTRG.24403	2.870204	3.469321	2.519541	3.902418	4.220735	4.898189
C8a	0.105635	0.02487	0.026695	2.509186	3.450001	3.118162
C8g	2.500425	2.069512	1.710917	7.258862	8.41568	10.025916
MSTRG.27265	0.484069	0.456334	0.705951	0.04963	0.097376	0.069283
Prok1	0.165937	0.116864	0	2.199701	2.003262	3.103511
MSTRG.13409	22.542604	23.438099	24.722408	27.195923	21.856339	28.148771
Mms22l	1.491218	1.035206	1.401493	0.199108	0.147911	0.276243
Llgl2	14.303911	14.301016	13.183887	15.797238	16.108625	16.293729
Llgl1	10.172527	10.547963	11.888192	2.717384	2.731676	2.674759
Rccd1	1.806507	1.671877	1.785238	0.351239	0.347803	0.569415
Olr1	0.571225	1.406734	2.222606	0.006304	0	0.014996
Arhgap45	18.016629	16.495461	16.965709	1.263533	2.554693	1.59255
Slitrk6	0.125836	0.101361	0.144618	1.30031	0.662628	0.563815
Slitrk4	0.445416	0.529182	0.352511	0.038157	0.009983	0.010203
Ush1c	19.390628	19.077627	12.707021	34.097734	29.692273	31.916247
Fabp5	18.038462	13.056975	26.101707	2.999451	4.551378	3.341819
Fabp3	26.068159	22.129484	12.200624	67.279518	45.413136	56.713135
Fabp1	0	0.297813	0	2.039735	0.601212	1.051344
Suclg2	28.03899	28.405443	24.992359	67.995499	37.413532	46.613052
Suclg1	30.489426	31.185973	32.199989	115.757408	99.586861	126.129837
Vgll3	1.608652	1.683171	3.93175	0.12672	0.139453	0.087787
Sdsl	2.729708	2.988878	1.83277	3.493395	2.789356	2.478921
Pbld2	1.474823	1.679733	0.677805	8.887284	2.712059	4.138685
Gpx1	515.106713	520.09211	479.802314	881.414399	608.270126	822.942032
Gpx3	3174.757275	2982.008733	2701.554429	18520.4296	11016.69241	15718.66931
Gpx4	248.067816	219.08108	164.628302	347.986636	457.591595	464.190216
Gpx7	7.573189	12.78582	14.627414	0.699647	0.849472	1.231261
Gpx6	1.627327	0.891719	0.325475	45.567822	52.279667	57.522743
Gpx8	34.310499	30.070946	34.642733	7.84824	7.837936	10.278201
Spg7	13.910285	17.729963	15.524292	22.925513	17.362243	21.727511
Col10a1	0.345461	0.237021	0.175415	0	0.011212	0
Aspdh	1.335998	1.011865	0.784507	36.57885	38.585736	47.055695
Hpse	3.491725	2.019353	2.53008	0.091906	0.072563	0.10858
Pianp	1.332483	0.670489	0.731695	0.134265	0.060644	0.081401
Nynrin	3.435837	3.968892	4.438868	1.01248	0.743576	0.861665
P2rx1	0.717663	0.956766	1.102439	0.878834	1.034706	1.142946
P2rx5	2.710384	2.338521	2.479195	2.822321	3.358916	3.173631
Klf11	7.748658	10.693196	9.805343	3.719283	1.341629	1.354595
Klf10	23.388288	24.893422	25.592534	8.577463	2.243618	3.242512
Klf15	8.51311	4.300021	5.454865	27.389706	18.435638	25.702437
Zfp532	2.458823	2.831729	2.6188	0.529963	0.72631	0.528262
Serpinb6a	73.969768	77.863024	81.513181	14.492316	10.623173	13.598717
Serpinb6b	26.90452	26.096502	31.126925	3.898447	2.920047	3.945321
Apex1	8.383385	8.974771	10.774604	4.724549	1.251895	4.083198
Znrd2	0.653899	0.474383	0.391971	0.663664	1.174336	1.289578
MSTRG.24170	1.235276	0.434637	0.532167	0.561096	0.838008	1.838079
Gm33543	0.105221	0.193364	0	1.719627	1.842525	2.085661
Dleu7	4.881029	3.128782	3.199337	5.06773	3.350768	7.169316
H2-Q10	1.616111	2.471562	3.460773	0.300857	0.473673	0.261658
Abhd15	1.481729	1.750949	2.107636	0.429844	0.433981	0.368664
Reps2	1.731569	2.079545	1.951514	3.099748	2.038468	2.539456
Mrtfa	10.108482	12.334283	12.50949	2.816382	2.723914	2.61666
Depdc7	6.116912	4.661597	3.653215	7.725906	3.321598	4.861192
D630003M21Rik	2.538862	2.341359	2.737042	0.208702	0.311585	0.146215
Mest	2.251664	2.159062	3.001764	0.499568	0.551241	0.371956
Bphl	21.486248	19.360189	17.165546	94.637981	76.743963	104.970771
Amer2	0.100124	0.166448	0.599988	0.040454	0.028171	0.012769
Cerk	12.441809	12.181593	14.587679	2.326009	1.545941	2.251922
Cox7b	81.689407	76.415726	62.574982	189.678818	163.32518	192.347824
Cox7c	138.848793	146.799889	119.231617	252.720694	209.346751	240.686165
Dalrd3	35.344101	36.443455	31.054912	31.640883	36.922398	38.706013
Fam107a	4.247966	5.84016	4.638059	12.674947	16.566429	20.594725
Mdga1	0.356792	0.576989	1.322678	0	0	0.014025
MSTRG.11905	3.032097	2.001627	1.16216	2.565482	3.082927	3.432776
Reg3g	12.770355	29.198519	10.2449	0	0.300547	0
MSTRG.4245	64.592575	84.488877	108.473434	2.807971	3.173813	2.823257
MSTRG.4246	3.222542	3.945889	2.311094	0.053634	0.335359	0.14693
Glod5	11.42625	9.669894	5.85335	40.560642	33.10743	40.539913
Msr1	5.395534	7.364496	15.136159	0.078019	0.184382	0.107648
Gemin4	4.220586	4.343658	4.414841	2.152364	1.214793	0
Bgn	443.313965	524.198242	776.576782	24.537994	52.90556	28.986898
Msra	30.715057	28.174384	23.520824	91.802521	74.434389	91.808624
MSTRG.24235	1.177076	2.853274	0.607408	0.093395	0.23034	0.145404
MSTRG.14427	0.288139	0.370418	0.099554	0.290471	1.502896	0.961142
Fkbp4	49.19717	50.46773	54.514187	55.893677	52.691265	54.51625
Fkbp7	13.299712	14.390569	18.25645	1.646565	3.257252	1.791529
Fkbp2	56.512529	65.07789	52.722615	84.839851	87.173584	110.387293
Pdhx	7.276708	6.314013	6.185139	8.279211	5.611476	7.199569
Ctsc	98.006895	114.676944	176.917016	9.506002	8.417642	8.534483
Ctsf	12.002201	16.886277	15.169115	24.348385	15.025675	20.719468
Pdhb	46.95203	46.592274	42.608952	74.489334	52.389862	59.787064
Hao2	23.203875	18.336796	12.224605	161.324966	140.972702	128.78656
Mcam	25.431719	22.125136	31.296915	5.035072	4.388603	3.367629
MSTRG.10948	8.378414	6.065819	3.851447	0.834744	1.728329	1.33744
Ap1s2	16.375374	15.25792	19.332362	2.206611	2.042942	1.856954
Ap1s3	3.500126	3.798048	0.711399	2.213688	2.012578	1.901868
Evi2b	1.934943	1.474328	3.125225	0	1.163222	0.744302
MSTRG.1985	0.041651	0.111064	0	1.015469	0.688023	1.089564
MSTRG.14415	14.134723	15.208623	15.148028	28.477503	15.976595	22.939224
Col14a1	15.153507	10.796991	11.225513	1.089685	4.296469	1.450467
Uchl1	14.293798	13.590784	12.427266	3.943491	2.59511	3.321205
Scn2b	0.31922	0.325765	0.369086	0.067352	0.021834	0.024584
Afg3l1	8.037467	7.746466	9.281425	11.549821	8.437498	11.207629
Nphs2	13.568262	31.084493	23.509158	31.058062	24.568788	18.589727
Trim68	6.400423	5.52563	4.654007	1.09543	1.205425	0.969322
MSTRG.9538	0.45029	0.460101	0.274679	0.703665	0.437502	0.540111
Prf1	1.394122	0.748522	0.41523	0.109482	0.121116	0.154769
Abca8a	3.386914	2.312635	0.880789	0.468497	1.329345	0.424481
Nradd	5.785026	6.322551	7.93566	0.996672	1.219943	1.301586
Gm11992	3.890514	3.174598	2.302814	9.55333	8.645987	7.671771
Ccr1	6.292573	14.355564	25.323231	0.20514	0.162106	0.073364
Ccr2	19.181681	14.233149	20.814039	0.565182	1.02579	0.742109
Ccr5	6.392077	5.594286	8.018317	0.165155	0.224455	0.28237
Ccr7	4.976927	1.75955	3.239379	0.113005	0.073091	0.207921
Prickle2	1.417936	1.395147	1.77252	0.361896	0.41656	0.368158
Vcan	1.449666	3.293622	3.936271	0.052523	0.014971	0.043717
Isg15	86.772202	38.587334	33.384026	2.100153	5.135836	9.617149
Zfp28	2.935588	2.182878	2.481316	0.576661	0.554046	0.474186
Nlgn2	8.814196	9.523545	10.154111	0.656737	0.835591	0.635113
Nlgn3	0.154143	0.245725	0.285533	0.019128	0.034267	0.035727
Wdr34	8.890933	8.016687	7.466122	7.936553	7.213047	10.068435
Wdr31	2.612832	2.371397	1.767862	2.966643	2.297804	2.816452
Vwa8	10.562153	9.774905	8.65379	21.983531	16.513985	23.533352
Vwa7	0.419767	0.365661	0.389208	0.039847	0.074736	0.0696
Vwa2	10.215278	10.176318	9.316586	1.653178	3.005578	2.768481
Vwa1	4.012131	5.679709	6.300327	5.560695	5.267586	6.113421
Ptch2	1.941009	1.358857	1.681332	0.126849	0.319428	0.104018
Zfp9	1.167555	1.33233	1.616184	0.187178	0.173373	0.127005
Relt	3.120084	3.021499	3.821521	0.109129	0.149656	0.098374
Reln	0.088956	0.118159	0.141235	0.11305	0.205964	0.162292
Relb	21.280868	23.707619	21.941414	2.252337	2.50471	2.812569
Lag3	2.91861	1.488575	1.316406	0.177165	0.393391	0.347073
Klk1	143.036578	443.611889	92.665837	2455.755367	1536.424232	2519.016164
Tmem126a	26.068699	24.494475	21.469072	25.55066	22.937002	28.041518
Tmem126b	8.96125	8.980577	8.444788	10.884768	7.612634	9.869667
Abat	5.840343	5.270411	5.587323	39.31804	25.660558	31.684182
Tpst1	7.385795	7.340905	8.172375	0.79132	1.455603	1.296096
Gli3	0.432699	0.468343	0.696723	0.028244	0.06622	0.015347
Gli1	0.768594	0.730844	0.595422	0.054347	0.149094	0.072444
Ngb	0.145666	0.339701	0.189401	0.251822	0.67758	0.309583
Eln	6.888256	7.684076	11.318821	1.191995	1.407551	1.46343
Gm43720	0.003804	0.657065	0.534264	0.156739	0.114459	0.211321
Cfi	14.37568	15.28611	21.288495	2.91395	3.008911	1.764944
Cfd	0.149202	0.186137	0.106034	2.069472	0.714829	0.711508
Cfp	19.503826	31.875599	55.172794	1.054951	2.666614	1.208986
Cgrrf1	14.592605	13.86074	12.959151	19.270163	16.409261	20.024879
Pdzd3	5.171508	5.342972	3.867893	18.996056	14.14538	18.200375
Pdzd2	1.717862	2.146297	1.27164	3.546533	2.929015	3.100073
MSTRG.17715	0.691604	0.860036	0.78424	2.6427	2.191703	1.794501
Bak1	21.8444	24.357749	24.3879	4.705111	3.76085	5.970151
Hoxa11	3.197557	2.089383	3.425619	0.364932	0.414022	0.472818
Arpc1b	69.931017	85.528243	103.116213	11.344379	11.239187	11.371611
Chsy3	0.267554	0.359708	0.883801	0.015747	0.101773	0.035469
Chsy1	7.819665	8.838148	11.878722	2.177399	2.429087	2.562454
Dapp1	9.846456	8.083218	9.510622	0.703483	1.036461	0.602703
MSTRG.23046	0.284835	0.320899	0.053301	0.884896	1.121259	0.995849
Dab1	0.895483	0.786594	0.406912	0.79521	0.595113	0.990513
Timm17a	5.917367	6.14519	5.205854	7.298522	5.912316	7.100551
Slc6a20b	9.87736	8.829109	1.183649	29.471599	23.599582	27.730549
Glrx5	11.869414	11.915222	10.187932	15.769184	15.190578	17.357728
Glrx2	9.397388	7.163149	6.190375	9.85206	8.335242	8.103544
Peli2	4.633506	5.941986	5.405474	7.945642	5.747027	5.974501
Uncx	0.136166	0.058587	0.079311	0.2868	1.027339	0.949173
Lair1	7.742096	5.536155	8.682607	0.232376	0.427179	0.719467
Bub1	0.863059	0.723715	1.050198	0.010666	0	0.022812
Rnf39	1.343029	1.09385	1.120951	0.144055	0.107958	0.068925
MSTRG.2061	1.162661	1.578735	1.095617	1.969188	1.593048	1.872331
MSTRG.2064	0.580109	0.809259	0.673981	0.856061	0.64821	0.836013
Rnf150	1.682785	2.134565	3.086131	0.232868	0.189836	0.17248
Rnf157	1.904244	2.375668	2.408635	0.780649	0.390794	0.437244
Tmem106a	28.467264	25.276036	28.229115	36.221601	23.89983	31.366917
Gm10639	1.632773	2.60944	0	11.947718	4.498389	5.706341
Cdyl	4.057118	3.957192	4.158355	1.054451	0.930316	0.821106
Pi15	0.652528	1.709687	3.929814	0.079792	0.060151	0.061522
Bcat2	20.235228	19.738694	22.167154	48.217616	37.515493	44.466861
Mtarc1	0.264517	0.53281	0.182822	1.15891	1.468728	1.309483
Mtarc2	74.970756	66.614608	54.233139	106.514794	71.785271	87.364909
Slco2b1	17.333486	14.499938	14.311818	1.788169	3.448	2.275805
Ebp	21.084188	20.533018	18.168819	39.737507	33.610115	47.921153
Edem3	9.48361	7.739548	9.729784	1.570864	3.158229	3.185011
Me1	31.748089	23.311676	23.628807	63.370567	55.827942	69.224411
Me3	4.654643	6.070636	4.093772	7.985933	5.777499	8.156979
Me2	5.179301	5.012685	6.03763	2.21008	0.824868	1.374521
Prss12	0.325189	0.466849	0.334435	0.437671	0.569211	0.762036
Trpc1	2.873852	2.48902	2.130363	3.215405	2.328765	2.797047
Sowaha	0.165744	0.178779	0.195683	0.51824	0.456752	0.430718
Thbd	17.014194	16.139692	22.232315	3.837528	3.637556	2.976736
Clstn2	1.072117	0.976047	1.575071	0.222045	0.274548	0.317405
Slirp	16.633777	13.864778	12.816506	17.306012	14.63236	18.561833
Tmem139	2.421221	2.70483	2.747372	6.735291	4.496647	5.821795
MSTRG.27596	0.62206	0.716591	0.30963	0.691904	3.009043	1.438154
Ndufaf5	7.386039	6.718402	6.168926	7.551978	6.124046	7.951458
Ndufaf4	6.445578	6.294869	6.446715	10.521751	8.403609	9.153246
Ndufaf7	9.515766	8.571088	8.436422	12.068986	9.317062	11.641896
Ndufaf1	10.189174	10.059486	9.442601	16.364366	11.268732	16.158315
Ndufaf3	6.617846	7.188138	4.969838	8.891455	8.401839	11.194954
Ndufaf2	13.742112	11.838553	12.076492	14.881272	12.906545	12.847312
Atp6v1b1	27.910181	45.338245	28.005817	57.987418	31.63931	32.013664
Ndufaf8	13.697797	16.745878	12.415022	16.64052	19.534866	18.473763
Trp53i11	34.364348	28.774812	33.799202	1.769896	2.748129	2.105273
MSTRG.15707	0.131825	0.064293	0	1.540578	0.863138	1.432238
Zap70	3.9392	1.600562	1.963205	0.128556	0.256023	0.260134
Asah1	83.814892	66.898987	82.928742	21.850159	14.124538	19.165251
Gm49673	2.998145	3.366533	1.136422	0	0.575045	0.75474
BC004004	23.023035	29.64798	23.561365	36.066992	31.354833	45.706623
Synj2	3.406584	3.14605	3.228065	0.360191	0.323619	0.194128
2310039H08Rik	13.926685	13.737335	9.79944	28.448427	33.499779	37.726612
Hs6st2	2.212033	3.688405	6.131733	0.481924	0.656027	0.577511
B3gat2	10.249122	9.411312	8.099311	13.605268	10.323021	11.4088
Gfod1	1.084082	0.970049	1.052183	0.274266	0.195229	0.232183
Mfap3l	6.904624	5.866947	5.749869	10.327699	7.088741	9.183812
MSTRG.17036	5.487529	7.114418	5.530249	7.677622	6.422769	6.061537
Cyp3a13	1.250138	1.761964	1.741472	0.441359	0.12355	0.199533
Ankrd13c	14.768748	13.767445	14.180294	36.821562	25.215842	28.287373
Bpifc	0.659188	0.580416	1.310727	0.046146	0.028646	0
Myo7a	7.220057	6.498207	9.670371	1.969947	2.039802	2.010825
Sesn1	14.172235	12.116891	13.375088	2.581246	2.937224	2.711477
Sesn3	7.860743	6.652559	7.16769	1.73774	1.735543	1.557528
Tgtp1	86.594038	71.784392	39.007943	2.743278	5.719249	92.122908
Tgtp2	56.428036	48.835106	25.213659	2.611116	5.126873	60.313953
Sparc	426.905922	559.216316	941.218575	54.70329	53.959904	48.973126
Mrps18a	34.77471	32.652002	30.374986	38.808241	31.661234	44.526131
Pyroxd2	7.940197	6.56484	4.715737	16.952786	16.511474	16.320317
Omd	0.805414	0.554696	0.225144	1.060024	0.812098	0.764091
MSTRG.5779	7.577736	1.535489	0.669747	0.057082	0.094252	0.050788
Pde9a	8.026631	6.942714	4.412124	8.872902	8.987759	6.782412
Sfxn5	3.147392	4.140794	4.830968	4.635079	4.374536	5.092784
Gm20721	15.669405	0.213565	0.037441	0	0.020144	0
Npy6r	4.283659	2.478863	3.291911	0.650828	0.54142	0.655938
Nrg4	0.711573	0.557216	0.297305	0.493343	0.788083	1.066993
MSTRG.1296	2.54648	2.439545	1.242757	2.937016	2.760371	2.674838
MSTRG.7190	0.676965	0.769216	0.619493	0	0	0
Actr3	135.41034	119.199648	154.921673	36.455544	26.802535	29.366692
Galnt16	0.369148	0.546272	0.831736	0.06684	0.058066	0.078974
Galnt17	0.613508	0.896718	1.382726	0.006133	0.029051	0.038103
Galnt14	4.912867	4.738519	3.54472	10.193457	7.910987	9.821207
Galnt12	2.560543	3.098769	2.399422	0.555922	0.791868	0.455952
Galnt11	20.325113	19.734031	13.61009	147.587211	79.508613	112.668141
Galnt18	6.854979	8.009259	7.39621	11.539235	7.550567	11.817799
Magi2	0.450103	1.811238	1.534067	1.488044	0.866996	0.7343
Chek2	3.884151	3.597036	4.525161	1.082039	0.801282	0.812083
Chek1	0.980054	0.57494	0.735376	0.118992	0.127981	0.155497
Ppfia4	3.526369	3.599508	3.543914	0.24243	0.397883	0.36903
Frmd4a	4.5666	3.87301	5.275969	0.998269	0.79288	0.607385
Slco1a6	4.897643	3.649049	1.810288	48.800502	26.033341	32.841407
Slco1a1	0.63016	0.216554	0.111936	2.137829	0.756216	5.021588
Magix	1.200718	1.606704	0.954633	2.746284	2.357118	3.531311
Utp20	2.751686	2.327567	2.751304	3.785291	3.178476	4.273706
Zbtb7c	5.098772	4.766108	4.121915	0.903894	0.893707	1.187217
Themis2	11.900102	9.299745	12.948403	0.356095	0.693471	1.011825
Sigirr	12.832828	11.959903	10.228525	27.549375	22.40124	30.16261
Meltf	1.188829	1.342821	2.229156	0	0	0
Slc44a4	13.515693	13.201426	14.813603	20.57535	12.787798	18.651045
Rorc	20.936689	19.660374	10.587072	22.428139	17.53901	19.013808
MSTRG.27802	2.065945	2.081195	1.228111	0.243929	0.49608	0.234325
MSTRG.27801	3.783129	6.382973	4.766179	0.624847	1.592249	1.588404
MSTRG.27804	0	0.206771	0.446928	1.50018	0.061834	0
Cd302	20.450738	22.263293	29.440732	27.745483	21.31023	26.828952
Smlr1	1.853004	1.572907	0.266707	11.490654	8.697156	11.329418
Cdk17	8.353035	6.865462	8.282743	1.670915	1.886705	1.42535
Cdk14	2.046346	2.742996	3.56913	0.847011	0.458639	0.635741
Tcirg1	40.327656	40.518418	39.73395	5.373054	10.738773	7.119232
Scnn1a	26.451012	36.765449	27.152692	55.69437	35.201451	47.834381
Ptk7	9.638107	12.436874	17.051506	1.601178	1.611025	1.460467
Cnr2	1.051475	1.47832	1.8396	0.195	0.1284	0.270553
Nudt12	3.404623	3.055696	2.714443	7.194116	5.620926	6.11351
Nudt14	12.690631	12.797797	11.200971	12.306348	12.864011	15.24072
MSTRG.23275	2.978992	1.561225	1.870585	0.141813	0.082909	0
Nudt19	33.796253	29.41419	25.778532	184.065918	142.578568	274.615326
Ppp1r1a	11.531125	15.534431	6.261429	132.717987	136.59642	161.132401
Ppp1r1b	3.242629	3.093739	2.347824	25.287733	37.25836	41.29673
Bok	39.241656	34.895751	35.520819	5.609983	8.461587	9.184768
Slc14a2	14.800737	20.842024	35.023213	12.965655	25.73134	28.26622
Ppp1r10	8.506641	9.231621	10.860974	9.110237	11.34101	10.285843
Ppp1r18	15.997974	16.396242	20.64804	1.99517	2.216008	1.862775
Zkscan7	3.42434	0.613038	2.524916	1.805479	1.376041	0.234577
Mrgpre	1.370822	1.315823	1.160869	0.309562	0.320158	0.266413
Eef2k	3.235229	3.138627	4.551691	0.790506	0.71902	0.678627
Hagh	33.000708	29.815258	26.506207	57.371799	49.979631	67.734955
Tnni2	1.912941	0.945445	1.017726	0	0.143864	0
Slc13a1	69.828598	61.64698	66.803726	150.315201	52.096394	72.419197
Slc13a2	7.927285	6.011893	5.047654	8.908634	12.782334	16.390966
Slc13a3	10.56472	14.720309	9.91106	153.601303	125.840309	153.462166
Slc13a4	0.302035	0.253009	0.143141	0.507815	0.672147	1.018315
Map2k2	35.576625	37.373015	36.550017	46.833103	40.107444	47.070397
Map2k6	3.226021	3.12374	2.608073	5.061022	4.521617	4.850284
Satb2	1.423841	1.026628	1.010243	2.326941	1.204535	1.475323
Morf4l2	84.787434	81.98571	111.137944	23.366335	20.21367	21.6688
Arg1	5.647918	26.821827	64.080124	0.032604	0.057525	0.0762
Arg2	19.042269	22.154619	34.269444	2.612389	3.417644	4.796194
Fasl	1.93241	0.903562	0.728094	0	0	0.106368
Tmtc2	0.767936	1.022463	1.429657	0.169261	0.178355	0.130978
Tert	0.885749	0.616594	0.757509	0.13528	0.122208	0.103682
Nuak2	24.783664	22.202938	19.996539	15.622823	29.243237	19.306094
MSTRG.21724	0.220653	0.117331	0.147231	0.227569	0.615104	0.225922
Prnd	2.008529	1.301575	1.360441	0	0	0
Scly	16.226618	15.922979	18.718945	22.546089	17.029597	21.64868
Timm23	26.640594	23.328629	24.773369	31.208382	24.359026	38.897369
Timm22	3.908981	4.016047	4.504263	4.633088	4.506693	5.987643
MSTRG.1128	2.333187	0.44524	1.877893	2.230361	3.030814	2.71495
Pygo1	0.332181	0.461291	0.433302	0.073084	0.079015	0.116453
Ildr2	4.122255	4.336225	3.646699	8.609218	3.704187	4.823582
MSTRG.5921	1.435931	1.580156	0.63583	0.110578	0.7612	0.120528
Dnph1	3.85841	3.223332	2.920034	8.91554	8.017977	10.915014
Ace2	9.971422	9.67157	7.809668	16.512371	9.281758	13.135449
Urah	4.514758	12.089661	7.835898	0.553653	0.703385	1.374464
MSTRG.8832	0.648581	0.862744	0.746996	0.027349	0.009684	0.059018
Uhrf1	6.503751	5.992046	6.1927	0.359649	0.350578	0.369349
BC147527	3.60036	2.364757	1.946496	0.3478	0.356528	0.559546
Mmp25	0.86927	1.034326	1.410639	0.030526	0.099458	0.264287
Mmp24	0.273368	0.253685	0.400058	0	0	0
Mmp23	11.969674	15.471684	17.58003	3.084708	5.071854	3.224661
Abi1	33.025227	29.25935	32.736569	9.214465	8.023966	6.947209
Ugcg	14.563759	15.185618	20.707792	2.116224	1.467367	1.80827
Tor3a	20.336662	16.296253	14.486577	2.947199	2.540796	3.854813
Rprm	1.497551	2.380315	2.49236	0.270061	0.17746	0.247064
Vpreb1	0.319905	0.365702	0.178816	1.17538	2.243168	1.040285
Tfpi	8.79725	10.11489	10.442985	2.233863	2.362638	2.142902
Gpr27	1.384026	1.845535	2.023831	0.126777	0.163133	0.072334
Rhou	11.278894	12.86786	13.208486	1.154402	0.917376	0.803232
Rhoj	12.679249	15.387179	19.400308	2.060278	2.044119	2.485811
Rhoh	2.36832	2.191279	2.814549	0.05386	0.051301	0.121837
Rhob	162.781097	157.873413	145.571136	25.842056	25.305588	21.894871
Rhog	75.936764	84.377174	92.93254	14.01816	14.030267	15.323707
AB124611	18.730207	18.810724	27.297591	0.507778	1.061321	0.855387
Ctnna2	0.029202	0	0	0.40113	0.205245	0.296676
Mafb	20.581205	24.362942	29.261326	3.994729	4.386192	2.905663
Maff	13.134375	12.875551	14.764069	0.470152	0.797354	1.146085
Ly86	79.082008	59.73666	62.329258	2.883183	4.125153	6.555584
Kmo	3.669506	3.479541	2.238982	34.43271	19.545437	27.790565
Tcf7l1	8.691215	9.964731	9.767691	2.930083	4.063249	1.735916
Kcns1	0	0.037394	0.0328	0.313682	0.235278	0.395246
MSTRG.11828	35.496136	55.417313	87.628784	0.69087	1.41791	1.584879
Kifc2	3.080652	3.246418	2.076006	2.278378	4.847143	2.747101
Kifc1	1.697998	2.497842	1.722841	0.186391	0.106077	0.084903
MSTRG.16441	0.685489	0.813122	0.103587	1.680985	0.721414	1.912406
Thap4	20.273261	17.32443	14.187439	48.68538	28.989413	39.038497
Aim2	3.742318	3.36662	4.393663	0.212348	0.166436	0.177087
Gm28043	1.001442	1.038038	0.792386	0.360008	1.681004	4.854286
Gm28047	0	0.00654	0.313278	0.308189	0.933998	0.343485
MSTRG.24574	0.909256	1.339771	1.222452	1.759829	1.654885	1.983341
Clmp	2.863437	3.900605	6.217496	0.319532	0.732008	0.631896
Ccdc107	39.907337	28.549646	22.520337	143.138631	127.920845	170.843643
Adam5	0.275246	0.634008	0.435342	0	0	0
Tm7sf2	3.75675	4.815227	2.883361	7.196906	6.37639	7.989436
MSTRG.13535	0.828899	0.710563	0.478188	2.406264	3.105297	2.095451
Serpina1f	47.722998	35.683134	40.514517	80.949913	84.062759	99.610129
Nxph4	0.664904	0.861729	1.098455	2.253097	3.243101	2.5793
Ccne1	1.152629	1.093044	1.816089	0.119158	0.058182	0.07774
Resf1	15.564404	12.621376	15.692465	3.490529	3.778318	3.020693
Fbp1	34.021343	27.966555	13.239797	323.530552	213.592603	352.700282
Fbp2	15.364464	13.133158	7.705626	19.321209	8.19909	10.934617
Sectm1b	5.668869	2.649494	0.822665	7.097503	1.783386	3.889678
Cep192	2.893513	2.71426	2.604056	0.620695	0.528661	0.41807
Pcx	5.133916	4.968236	3.828498	97.481284	46.728077	86.050891
Ppcs	9.797859	9.157886	8.419109	11.512978	11.440306	12.753717
Rasl12	11.599137	10.651988	10.740837	1.597988	4.440018	4.093001
Sh3gl2	7.115303	0.844262	5.765152	5.575366	4.677895	5.747873
Inha	3.333762	4.519053	3.001473	0.695308	0.889547	0.677344
Samd14	7.944251	10.657311	10.040749	1.607571	1.334812	1.872322
Eppk1	0.788274	0.749529	0.675579	0.118159	0.176609	0.098481
Letm1	8.67285	8.358078	8.592151	14.644024	12.146373	14.269216
Mmd	25.007425	31.36774	44.185853	4.195249	3.85423	3.334834
Adcy7	10.403968	7.427121	8.891486	0.415239	0.682943	0.51134
Adcy3	1.097129	1.093043	1.968472	0.106251	0.202441	0.174167
Krtcap3	13.462032	13.424775	11.016215	2.858592	3.936194	2.812808
Slc6a18	38.288893	32.562386	22.00041	83.916785	91.260477	114.886963
Slc7a9	14.759697	12.487234	10.374445	40.304715	25.858195	36.31312
Slc7a6	5.110219	4.988181	5.530375	1.105742	0.983754	1.01928
Slc7a7	15.014181	14.285587	15.846645	57.193646	15.33184	24.580133
Slc7a5	5.610288	4.849509	5.936683	1.468628	0.757494	0.921566
Slc7a2	3.082491	4.287186	7.312823	0.398277	0.187444	0.2203
Slc7a1	5.53804	4.192053	5.374924	0.918551	0.858727	0.844114
MSTRG.6082	0.953686	20.232939	3.154214	0.768686	1.516888	1.393625
MSTRG.6087	3.50844	13.183508	3.944232	1.255194	1.19543	1.833575
Nat8f7	1.570223	1.364021	0.778937	16.468587	7.474575	12.110794
Nat8f5	5.820184	1.875878	1.590733	6.168571	8.678881	25.341944
Nat8f4	3.103179	3.434236	2.795824	2.580969	1.239949	1.832266
Nat8f3	2.272731	1.390381	0.54486	19.567627	9.261263	17.364392
Nat8f2	4.976327	2.429953	2.735773	5.173547	2.741108	5.953327
Ifrd1	19.780551	16.793184	16.647594	4.21227	4.03352	4.031523
Ifrd2	12.546961	12.279453	12.043585	13.801148	14.980814	21.645316
Gm5431	3.758594	2.799181	2.914207	0.123751	0.208949	0.453208
Slc25a51	18.026501	17.588691	16.703468	19.455553	15.946361	18.956617
Itpripl2	11.153531	11.203793	13.923755	1.265791	1.417157	1.152309
Tmem205	39.939276	38.555606	31.31039	127.865712	125.872361	145.55548
Tmem207	0.141006	0.215447	0.070805	3.391822	3.55119	4.779365
Zfp444	9.026371	10.280406	9.418618	11.794794	7.205566	14.707216
Rimkla	0.129756	0.213512	0.109509	0.217469	0.252425	0.190629
Defb36	4.661697	5.591343	3.53242	0	0.333676	0.186044
Gm49368	0.261127	0.387339	1.700951	0.056759	0.03648	0.040481
Pdgfa	43.260156	53.826942	56.289599	8.577993	10.484909	9.070368
MSTRG.20986	0.310731	12.707532	0.293461	0.989094	1.078418	1.062558
MSTRG.20985	1.541874	4.756598	0.796376	1.606824	0.152825	1.10063
Abhd3	3.766879	3.972453	3.017269	16.15432	10.650745	12.509723
Abhd6	7.88647	8.957745	6.632347	11.33837	7.127192	11.879525
Mmut	9.477676	7.029278	7.981655	37.479459	21.639774	29.917794
Adcyap1r1	0.684898	1.525238	2.370888	0.089754	0.145533	0.147302
Fech	12.690152	18.590496	14.36389	13.175476	15.290245	19.306069
Bdkrb2	1.221093	1.507729	1.971833	0.165613	0.240093	0.299712
Nckap1l	16.981397	14.881423	21.933887	0.810108	1.12249	0.897385
Rgn	1.535819	2.187053	1.997811	1.933354	2.116326	2.429149
MSTRG.9166	0.113312	0.089677	0.018145	2.115603	1.832861	0.97844
Olfr1033	5.302772	6.387169	8.619715	0.126732	0.795004	0.459383
Sdc1	29.513979	34.762834	48.465813	2.664261	1.826048	2.507513
Sdc3	23.684172	21.433065	26.0285	3.009399	4.047973	4.494944
Mapk10	0.041815	0.054829	0.044346	0.152031	0.062985	0.054656
Mapk11	10.040269	9.754462	9.362155	1.113492	1.859202	1.572262
Treh	5.590695	3.073544	1.911554	26.97764	26.987268	37.508719
MSTRG.2209	0.647211	1.184832	1.533315	0	0	0
Naa38	24.98402	27.960468	22.041599	33.920559	33.2882	41.123726
Nkd1	4.009043	4.595216	8.262309	0.290774	0.551046	0.397958
Nkd2	6.301728	4.748841	6.658323	0.056763	0.193001	0.06644
Pde1b	4.410301	4.827017	3.738575	0.692935	1.051087	0.829784
Pde1a	8.114311	9.535944	10.14333	11.364917	8.314645	11.009991
Adam8	9.809552	12.609504	23.40709	0.14975	0.301351	0.20802
Serpina1b	7.811898	10.471924	44.396962	15.673488	23.102038	38.030413
Serpina1c	1.777269	2.352547	4.8501	27.334648	36.714298	48.291454
Serpina1a	15.062866	13.187094	18.700998	103.606426	191.276785	209.273518
Serpina1d	3.080245	1.525535	2.715957	64.240875	143.242737	186.648132
Serpina1e	0.330888	0.261595	0.638802	2.440828	4.309056	5.273815
MSTRG.14730	1.192728	1.231961	1.457522	0	0.065239	0.070908
Edf1	113.332985	116.257156	108.078674	121.098091	119.44619	126.446129
Serpina10	19.488914	19.386871	24.070618	0.167551	0.450844	0.526667
MSTRG.6249	5.605932	0.51357	2.506669	0.064002	0.030387	0.113445
Kif23	3.358122	3.166154	2.665052	0.40465	1.268912	0.490211
Kif22	2.826526	2.740963	3.490597	0.394969	0.295883	0.399242
Kif2c	1.37583	1.042115	1.532028	0.036781	0.0335	0.110051
Megf10	0.092662	0.178256	0.264033	0.011702	0	0
Ech1	80.583549	83.250198	63.430084	197.609283	200.542694	283.031281
Sult4a1	1.330011	0.786202	1.075212	0	0	0
Amacr	7.618874	6.637256	5.579352	40.424046	27.485355	45.122505
Acyp1	8.484101	7.577862	5.913181	10.292083	7.868234	9.160881
Acyp2	5.736642	4.326383	4.80454	7.087104	6.24863	10.384294
MSTRG.8356	0.559662	0.574991	0.675837	0.757813	0.65117	1.070329
Fam20a	4.140648	4.387114	5.246112	0.924622	0.960171	1.04751
Rbpms2	19.453631	20.044991	16.213255	42.932318	33.847272	43.832441
Spag8	0.244732	0.214739	0.2306	0.313008	0.668539	0.625405
Spag5	0.683196	0.871238	0.910873	0.719368	0.674206	1.196828
Gpc2	0.742438	0.871372	0.823107	0	0.034331	0
Gpc3	62.997723	89.490997	83.31359	7.515059	5.166179	4.237869
Gpc4	29.593616	28.014641	32.14127	42.083923	24.115883	38.280476
Gpc6	2.225225	2.583873	3.460559	0.143105	0.209655	0.053663
MSTRG.791	0.369923	0.392769	0.160744	3.388363	3.484422	1.61791
Prkar2b	1.861825	1.960185	2.294863	0.400234	0.472993	0.477309
Nr1h4	28.306431	27.227502	21.365845	44.59657	33.658636	58.028275
Fn3k	3.666135	4.454104	2.978564	11.309449	9.986508	9.615281
Nr1h3	10.503541	8.080583	8.696728	10.411256	11.616691	16.772145
H6pd	82.162537	78.68779	108.753842	22.331182	17.082434	22.647879
Acbd4	19.529557	18.92082	13.749263	22.869801	23.684319	27.732707
Tacstd2	82.025597	112.656013	73.556038	10.690702	8.165859	10.625745
Lypla1	34.935852	29.148958	31.594708	60.525846	54.74078	55.03808
Dtnbp1	36.974238	37.354565	32.569249	40.573923	35.721285	44.765432
Tenm3	0.785425	0.895574	1.19234	0.095081	0.158714	0.111895
Tenm2	0.14795	0.109795	0.079966	0.224637	0.29346	0.29376
Tenm4	0.446514	0.439062	0.622285	0.544051	0.554579	0.507228
Ssh2	7.497595	1.803773	10.494584	1.394356	0.275019	0.179593
Tst	15.973032	18.292364	11.080539	70.606888	70.500801	106.30159
Ptprcap	5.045525	2.767932	2.161983	0.392185	0.52551	0.244743
Hmgcl	13.486258	14.649651	13.821535	40.071568	31.609564	43.604679
Asna1	38.324852	37.882713	38.836904	44.899784	37.431138	49.110447
Cd28	1.120955	0.571555	0.508367	0.021929	0.053886	0.070934
Cd22	2.084081	1.191219	1.731034	0.084039	0.041831	0.066334
Cd27	2.200438	1.335942	0.873164	0.177905	0.190963	0.154883
Ugt1a8	0	0	5.535311	0.018579	0	0
Ugt1a1	2.26753	8.44314	0.064351	22.43034	0.278245	0.094566
Ugt1a2	6.809145	0.818801	0.442183	34.192638	45.707203	21.441151
Rnf212b	0.141556	0	0.087773	1.161015	0.480144	0.190289
Chpf	15.143787	16.37328	14.087342	3.356327	3.493717	3.683819
Psmb10	58.99744	59.015419	46.163239	8.725837	11.700589	28.17156
H2-T24	3.97759	3.137695	3.171067	0.558293	0.772715	1.227302
Lyz2	535.816528	691.631653	1005.836609	11.264739	18.01091	23.998497
Lyz1	13.459281	3.923938	4.643991	0	0.039486	0.099912
Ppp1r9a	1.249116	3.290368	3.225258	1.307121	1.770625	0.888489
MSTRG.23415	0.736327	0.616649	0.244033	2.1921	2.127651	1.934427
Synpo2l	0.015453	0.178967	0.107198	0.272567	0.356088	0.309766
Hmga1b	13.254664	10.121027	7.850479	2.816562	2.309617	2.385542
Lst1	52.450123	51.127251	58.238506	2.035662	3.932564	3.867935
MSTRG.10411	1.570442	1.371985	1.008057	0.191165	0.260056	0.131784
Gnao1	1.464478	1.626992	2.169553	0.168815	0.331868	0.239709
Sfn	49.072063	54.799389	44.426941	3.596059	3.438951	4.01067
Rap1gap	10.486709	12.191098	7.707621	36.48849	34.301569	31.361726
Tmem37	23.755983	18.962664	19.162451	26.528347	17.230232	35.994789
Dok3	12.495407	16.953158	18.248194	1.245665	3.396827	1.667888
Dok1	9.816292	10.457705	10.99362	1.049712	1.042375	1.122694
Dok6	0.093121	0.137404	0.318072	0	0	0
Dok4	12.699028	10.537348	12.309545	2.731287	2.07842	3.739294
F2rl3	1.196169	0.978154	1.201101	0.101936	0.117952	0.286205
F2rl1	30.015873	27.663322	23.311565	6.417789	5.058379	5.109011
Melk	1.256248	1.22754	1.290223	0.013849	0.025059	0.009369
MSTRG.19155	0.619361	0.722736	0.474867	0.019023	0.037314	0
Slc25a4	82.248512	79.406654	73.751495	104.781754	76.356636	93.185066
Gcgr	5.13757	8.334743	4.339364	12.71796	17.803158	15.745301
Foxp3	0.785722	0.542825	0.875116	0.065706	0.103586	0.094098
F10	2.200676	3.606546	6.543953	0.223248	0.224366	0.077587
Ifitm3	325.363922	337.756042	339.61557	35.552364	57.064476	81.341034
Ifitm1	47.655297	118.569503	187.55924	5.615905	16.027196	11.399438
Ifitm6	3.842229	12.666305	17.773503	0.61776	0.986718	0.882656
Scd1	4.94002	5.005501	4.780144	26.289454	15.905325	18.505138
Epop	4.283353	4.913852	2.781851	0.615266	0.691903	0.852673
BC052040	4.282953	3.366913	3.704661	0.857561	0.847819	0.577377
Tnfsf9	2.069774	2.59815	3.219154	0.29686	0.322942	0.476509
Tnfsf8	0.939959	1.041293	1.820374	0.038294	0	0
Oas1a	33.189507	23.815771	21.611675	1.371632	2.594222	3.715545
Oas1g	16.085573	13.831736	9.128961	0.350563	1.111962	1.203048
Ptp4a1	0	2.420988	0.035304	0	2.765099	6.017267
Ptp4a3	38.929256	25.400153	24.670196	4.255992	4.1643	4.097733
Igf2bp1	0.176234	0.10286	0.090379	0.277215	0.236699	0.14698
Igf2bp2	5.452471	5.46258	4.827593	1.315831	1.139354	0.74284
Klra2	6.675177	7.542985	10.229815	0.291163	0.467808	0.577992
Neurl3	24.336034	23.682672	30.495371	1.843846	2.03197	3.340202
Neurl4	8.875001	8.918399	8.462212	10.485637	12.373244	10.639534
Nus1	22.319304	20.734047	24.174072	36.753017	18.343164	25.15547
Zfp672	7.399431	6.786476	6.764996	6.638643	6.878786	7.521302
Zfp677	2.564689	2.303586	2.138665	0.53804	0.415312	0.294085
Vnn3	2.090073	2.07016	2.554189	0.027317	0	0
Vnn1	7.921478	11.220235	6.545978	28.345924	24.689236	35.154472
MSTRG.6160	0.29902	0.332228	0.263979	1.076882	0.802048	0.877369
Smpdl3b	9.82807	8.11181	7.289406	0.623913	0.644034	0.625009
Smpdl3a	57.405142	56.705697	47.807804	97.202347	48.620348	92.694977
Dcn	199.776953	147.269066	283.65233	10.921898	31.755567	12.005978
Dck	5.202467	5.263002	6.813468	0.678915	0.811313	0.743098
Adgrf1	1.482774	1.465638	1.393541	0.2977	0.183821	0.163859
Celf2	7.31072	6.170771	7.404094	0.710077	0.908929	0.778434
Rhpn1	3.230155	6.086905	4.293022	5.867242	6.795618	6.13701
Rhpn2	9.662995	7.487196	7.085268	2.318719	1.747709	1.871895
Mettl7b	42.152355	32.060162	23.526442	126.966293	124.125839	127.168365
Sidt1	1.039688	0.686636	0.399853	0.034073	0.104699	0.030977
Bank1	0.731358	0.590158	0.947146	0.052706	0.078459	0
Ubd	103.331337	85.160362	27.882828	0.235534	0.643714	1.609552
Aqp6	37.574831	46.896189	40.142019	96.444408	34.374686	36.324251
Aqp7	4.669939	2.982704	2.412809	4.722967	5.783777	5.48415
Aqp2	14.772549	24.836435	9.792017	80.297287	79.075493	118.756889
Aqp3	17.539682	21.075346	7.505122	44.003204	32.117119	39.683495
Aqp1	40.179642	40.869102	31.715773	291.798492	264.368347	295.666718
Aqp9	0.558469	0.669569	1.355772	0	0.049824	0
Cox6a1	268.79953	328.742584	230.597565	623.30542	587.823242	661.507141
Tysnd1	8.515407	9.170223	8.533378	17.788164	12.818214	13.620248
Neto2	0.249069	0.173518	0.317721	0.013242	0.020563	0.021171
Bnip3	50.243337	49.522099	52.694679	85.586611	51.733928	69.628142
Ppp2r2c	0.513969	0.205448	0.089279	0.025852	0.022879	0.022035
Cd59b	3.910154	5.539202	3.687595	4.125749	5.665154	6.214263
Rab44	0.288718	1.525029	4.777348	0	0.026015	0.034015
Kcnk6	2.821372	2.712003	4.190328	0.122663	0.305938	0.332858
Slc7a11	0.638422	0.973049	1.523963	0	0.0134	0.032563
Slc7a12	6.152497	3.015752	4.114748	21.932709	21.694429	16.595868
Rab4a	12.231932	14.484986	11.191184	15.162592	12.245041	14.806974
Nuf2	2.402429	2.442251	2.357845	0.066016	0.105845	0.048632
Tmprss13	0.926403	0.381563	0.319213	0.043406	0.157015	0.042051
Cdkn2b	4.464776	2.984328	3.902021	0.542256	0.877865	0.941898
2300009A05Rik	12.447553	11.614	7.473139	21.625902	19.535061	21.069025
MSTRG.19632	0.640479	0.28668	0.244646	0	0.100669	0
Tmem181a	5.331477	5.144301	6.068143	1.386013	1.28346	1.153967
9930111J21Rik2	5.163747	2.943983	3.371434	0.272	0.601417	0.594069
9930111J21Rik1	1.972923	1.08019	1.296457	0.075503	0.086383	0.149998
Chrm3	0.245408	0.308127	0.487382	0.451371	0.435805	0.287848
Armcx4	1.636656	1.943674	2.370312	0.556499	0.354854	0.290516
Armcx3	8.272453	9.493453	11.537675	2.213528	1.801454	1.465302
Armcx2	4.68921	6.665697	8.420461	1.376484	1.682651	1.338163
Klf7	6.135433	5.419447	6.532704	1.383381	1.760273	1.18346
Klf6	109.341344	96.742271	86.144251	6.529961	8.143066	7.315372
Klf5	8.069909	7.921968	6.012313	0.679095	0.568264	0.567976
Klf1	0.201257	0.252068	0.081522	1.661788	2.109618	1.137015
Ccdc189	4.922944	4.275028	3.87048	5.044533	6.155966	5.364906
Ms4a14	2.00138	1.938795	2.060405	0.053774	0.108733	0.031536
Parp8	21.121791	17.980806	22.822412	2.838581	4.816296	3.855133
Parp9	38.786196	27.755285	24.806327	3.627435	3.513804	9.034338
Parp3	22.079151	20.005855	20.193089	3.750716	4.152508	5.392763
Oit1	19.392349	20.516647	13.926119	0.162782	0.54676	0.250574
Klhl33	0.196909	0.327332	0.480969	0.008944	0.013127	0.014483
Hmgcs1	41.224421	35.038553	32.783842	105.202714	67.39248	67.457764
Hmgcs2	9.534733	11.028877	1.739059	45.214314	19.888525	44.684299
Cideb	28.274338	20.162109	12.186699	79.133514	69.74736	94.081802
Serpine2	50.389355	50.113667	86.073517	6.5012	8.614534	7.255276
Oxsm	3.603493	3.073982	3.116806	5.15283	2.764758	3.456532
Tsc22d1	422.142665	420.586071	453.630582	60.140174	69.485221	70.673452
Cercam	3.702432	4.934631	6.026183	0.206428	0.15437	0.56414
Cd200r3	2.326456	1.349459	0.693027	0	0	0
Itgb3	1.771661	2.326929	3.245579	0.15728	0.161498	0.171553
1700028J19Rik	1.40987	2.163989	1.415635	6.519552	6.166292	6.397142
Frk	16.083027	15.170645	16.712879	2.844135	1.954614	2.51141
Nr4a2	1.110915	1.382655	1.193522	0.180616	0.191012	0.139668
Nr4a3	0.690828	0.635667	0.783805	0.090252	0.101277	0.013258
Retreg2	29.761144	32.097469	35.499286	43.272703	24.470539	36.920853
Plekha7	6.559834	5.839697	5.312393	8.199482	6.120638	5.253993
Plekha2	13.064318	10.835803	13.881268	2.361661	2.074059	2.537814
2310022B05Rik	22.504482	22.455297	32.384506	5.243282	5.338983	5.317947
Sertad4	2.978918	2.563792	3.293006	0.273763	0.468406	0.592215
Chrna4	0.724307	0.796236	0.413902	4.935042	2.941497	2.669957
Matn2	9.086242	5.490988	5.340707	1.060022	2.925179	1.724327
Aff3	0.417897	0.266485	0.331889	0.04031	0.101335	0.019661
Dzip3	2.03166	1.605946	2.516022	0.529947	0.440206	0.206169
Insyn1	1.732093	1.537082	1.843016	0.184929	0.10268	0.306321
Zim1	0.421684	0.462236	0.250615	0.035657	0.086085	0.028947
Mlec	41.61441	39.889774	44.361645	47.496742	40.802689	54.397491
Bub1b	1.503366	1.965963	1.927995	0.198948	0.118978	0.115843
MSTRG.8720	0.696079	0.869482	0.605898	1.037435	1.51665	2.074305
Tmsb10	414.726929	435.41164	482.613452	20.574474	33.100206	26.705656
Pgbd5	0.485958	0.819507	0.505208	0.043461	0.046539	0.051742
Kcnj13	0.22625	0.119982	0.114245	0.742527	0.835972	0.817489
Kcnj10	4.511632	5.760848	4.356811	13.273878	5.135189	10.730902
Kcnj16	58.52882	62.847692	55.847032	77.601561	50.86949	71.136276
Kcnj15	32.021681	30.099988	24.962129	93.803196	54.824147	80.361729
Ppl	7.710707	6.277111	5.244871	0.660357	0.809538	0.794505
Nrip3	0.663202	0.667916	1.05906	0.050056	0.064994	0.103451
MSTRG.4403	0.315103	0.303403	0.201082	0.925448	0.828444	0.923028
Vav1	11.284027	9.426689	15.634691	0.59918	0.768733	0.691773
Zbp1	40.831612	28.573857	20.760528	1.498035	2.083184	5.804915
Ckap2	1.477928	1.34394	1.429247	0.09514	0.098171	0.08588
Ckap4	19.212685	29.284185	44.154491	3.142127	2.858837	3.068904
Cyp2j7	0.551543	0.785555	0.128377	0.639306	1.036192	0.782224
Cyp2j5	78.864365	62.81459	58.934376	307.872253	167.178284	241.903442
Smpd5	2.310875	1.913067	1.958857	0.170753	0.236646	0.536338
Smpd1	19.576935	21.925385	21.66387	28.302137	23.28816	31.238623
Smpd3	0.2366	0.178768	0.257379	0.034925	0.030312	0.021901
Smpd2	19.192326	19.30813	17.080106	24.085534	23.825648	29.238865
Sdk1	0.708291	0.989153	1.053066	0.283106	0.189358	0.200037
Sdk2	0.63037	0.622693	0.944116	0.096805	0.158914	0.114413
MSTRG.22876	0.437667	0.215837	0	0.771048	2.054665	0.997859
MSTRG.22870	0.588389	0.79018	0.717611	1.91207	3.263252	3.435429
Coq8a	8.94955	10.457198	7.148107	21.509828	16.718381	18.004644
Ecsit	16.538923	15.611963	14.633384	36.25087	30.612401	36.557963
Slc2a13	0.54448	0.487334	0.813346	0.860931	0.604039	0.760639
Slc2a12	0.688542	0.742199	0.515307	1.327746	0.809742	0.8581
Slc2a10	1.013139	0.943399	1.919568	0.203126	0.143182	0.158503
Ms4a7	36.667178	32.632102	44.6005	0.466948	0.621863	0.838719
Akna	7.279739	6.16924	7.107629	0.527604	1.102118	0.62152
MSTRG.12784	1.149014	0.937642	0.854065	1.670669	1.496438	1.801586
MSTRG.10877	0.605021	0.497334	0.41314	1.076123	1.349369	1.402018
MSTRG.10878	0.643666	0.266218	0.312691	0.4077	0.760273	0.800499
Edn1	26.664076	35.81319	47.780285	0.830077	0.717737	0.650206
Rbm47	23.061574	20.587498	19.76445	27.09083	21.047008	23.376078
Slc39a8	5.466803	6.94828	12.169104	18.262303	17.855778	14.975399
Slc39a4	4.5107	5.937937	7.739856	0.10586	0.460031	0.084552
Slc39a5	1.253528	1.857784	0.827707	9.934407	7.112287	7.319055
Slc39a6	6.479947	6.180597	7.13263	1.334067	0.938192	0.892165
Fcgrt	85.203206	94.531035	89.318525	99.00074	79.254761	108.612317
Gpr141	1.349658	1.143774	1.964049	0.090149	0.032918	0.107526
C5ar2	1.670375	1.75801	2.433876	0.029959	0.048296	0.031557
C5ar1	8.616002	14.385521	28.778215	0.388436	0.367362	0.282367
Rps6kl1	1.015095	0.81076	0.879102	1.333501	1.193992	1.209214
Morc3	11.046274	9.795101	9.96122	1.94938	2.423619	1.26785
Epb41l3	5.895822	8.210565	9.243568	9.471347	3.820504	3.279988
Epb41l2	15.581339	14.034832	19.19606	3.378108	2.721956	2.30281
Mlxipl	21.578987	18.865033	10.898075	17.296853	29.841878	20.614215
Asphd2	0.325311	0.332777	0.656904	0.036394	0.04038	0
Vwf	1.302196	1.855172	2.149339	0.44679	0.269137	0.364672
Aldh18a1	6.694656	5.471611	7.971724	0.517082	0.536497	0.457722
Sobp	0.412018	0.857288	0.979065	0.122409	0.055365	0.110824
Ccpg1os	12.936541	10.776789	10.16868	12.935637	12.166699	12.251013
Cutal	11.478341	8.611776	7.907764	13.610119	8.529015	14.120933
Glycam1	0.472556	0.455426	0.329227	8.547117	20.720262	0.344055
Tcaim	3.228438	3.201572	2.390467	7.623882	6.346321	7.847156
Tk1	5.56819	5.930706	6.600158	0.852458	1.552842	1.805178
Clec9a	4.237114	1.572531	1.587669	0.537887	0.814942	0.845
mt-Nd4l	1876.746582	1946.47937	1370.803955	4582.94873	6575.187012	3157.579834
Apool	16.942713	16.7857	15.667468	22.075735	16.398846	20.956478
Ddah1	23.586027	21.074804	21.137522	45.714531	30.713678	45.342209
Ddah2	44.434544	54.993111	46.086777	12.15579	11.047697	12.348963
Ndel1	26.723611	26.859735	28.335204	29.501863	25.260506	31.660789
Pgf	4.570405	3.178686	6.074466	0.355723	0.34261	0.189913
Rabggta	12.86493	13.985564	11.333895	11.547674	16.072438	17.437335
Mycn	2.372524	1.907637	2.739365	0.477957	0.663227	0.572663
Mycl	4.153768	2.388001	2.382185	0.326599	0.388826	0.248983
Phykpl	4.243139	3.939628	3.775826	4.919152	3.533121	4.85638
Cyp4f18	12.859262	11.031323	16.244329	0.237476	0.4261	0.697923
Cyp4f16	10.849985	11.323225	12.089398	2.12379	2.371571	2.224163
Cyp4f14	0	0.022757	0	0.34773	0.265064	0.658763
Gm4841	3.523157	3.412351	1.043969	0.010247	0.123023	1.908247
Mfn2	12.93917	14.752699	14.030735	18.205405	14.044287	17.601053
Mfn1	12.137023	11.377198	11.06777	13.397896	10.243082	14.604771
St8sia2	0.270424	0.218551	0.490252	0.044671	0.035253	0.044661
St8sia1	1.673284	1.34551	1.20594	4.551581	3.136488	3.418252
Ephb2	2.709606	3.374664	4.353771	0.712766	0.652382	0.719409
Ephb6	4.223634	5.057773	4.64837	0.341294	0.478746	0.437954
MSTRG.22485	0.096972	0.057418	0.048232	0.675283	0.959163	1.139257
2610528J11Rik	9.829859	10.581465	8.584219	35.086862	27.305758	39.711371
Nnmt	7.077976	7.937588	9.553624	0.28428	0.490359	0.365076
Trim15	1.04283	2.188383	1.414017	0.057176	0.058316	0
Trim16	7.229281	6.370776	5.874916	0.991857	1.496403	1.085889
Cox8a	392.259424	431.764848	345.687034	806.65481	743.247153	893.280894
Gm49909	38.013733	67.513656	44.844761	0	13.036905	0
Ctps	15.566781	16.810989	29.157164	4.050595	3.910851	4.345679
Ube2c	10.617911	11.138906	14.306802	0.291053	0.631385	0.831879
Ube2u	1.760524	1.420385	1.189986	4.197423	3.694223	3.712689
Treml2	1.171138	1.754138	2.455649	0.030824	0.090868	0.174365
Treml4	1.892606	1.123189	2.468159	0.250963	0.179179	0.161738
Gab2	5.918035	6.63817	7.339302	1.724704	1.152342	1.546072
Gab3	1.63832	1.780225	1.654949	0.086262	0.217516	0.166515
Hspe1	56.622963	46.052933	47.449665	80.831551	66.462837	78.154106
MSTRG.18501	0.027161	0	0	0.559554	0.400212	0.997932
Phf11d	11.289353	7.53317	8.049873	1.249487	2.104734	3.350526
Phf11b	20.477518	12.234493	12.562995	1.360377	2.705395	4.660833
Phf11a	5.030803	2.45526	2.793487	0.201985	0.328264	0.828108
Dyrk3	1.621469	1.985843	1.800425	0.292817	0.268482	0.169867
Mpzl1	27.587995	33.440652	33.428067	6.96639	5.240756	6.591275
Maged2	21.315196	25.039568	28.76322	6.140755	4.593872	6.544922
Ccl21d	1.523423	2.096893	2.334875	2.607208	2.081026	2.63467
Gtse1	1.261451	1.261481	1.555572	0.131997	0.286926	0.092708
AA467197	17.132234	25.583054	35.021388	0.1021	0.364895	0.29269
Echs1	27.512777	30.205515	33.711662	84.020493	51.470577	78.501907
Amn	11.578773	15.754832	9.170691	35.411144	31.174061	32.092628
Amt	9.380892	9.909786	8.452976	17.691057	13.147116	17.596838
Irgm2	25.697338	23.986919	18.130091	2.716263	4.019753	35.31191
Irgm1	103.076649	85.020313	56.870308	9.993929	12.161768	89.175386
Rgs16	4.581412	7.326873	20.770731	0.159578	0.153844	0.067845
ENSMUSG00000083012	1.154572	5.156197	2.21359	2.603372	2.604098	3.608588
Bckdk	12.754536	14.823224	14.110289	16.983703	12.278231	18.300752
Slc25a15	7.834903	8.916576	7.628955	24.171246	14.585215	20.91522
Acvr1	9.243656	8.78478	9.976804	2.658775	1.679959	1.657223
Pif1	0.386253	0.431792	0.33258	0	0.048188	0.050195
Clcnka	8.701159	9.660576	7.670528	29.406363	29.725556	40.332165
Ndrg2	21.741241	18.903475	14.298031	52.115532	32.74341	42.124661
Clcnkb	69.408528	126.983514	49.849019	147.802543	116.790191	130.332187
Ndrg4	1.488936	2.90584	2.778619	0.41452	0.394822	0.291526
Hnf1a	2.233244	1.622906	1.472059	5.666088	4.402714	4.376556
Lingo4	0.423446	0.446946	0.159696	0.49185	0.736796	0.327705
Inhba	4.555434	8.695713	15.502903	0.040021	0.056366	0.057705
Inhbb	9.952631	8.682818	17.189507	0.472248	0.417596	0.5044
Fam151a	0.671425	0.530184	0.238555	52.640213	22.093674	29.176884
Kcnc3	0.500891	0.721572	0.797378	0.617057	2.794673	1.848456
MSTRG.6649	35.442322	121.458214	153.669891	1.081039	1.527026	3.00227
Cmah	0.752524	0.813967	0.860589	2.795293	2.148874	2.018178
Gria4	0.775503	0.879637	0.663559	0.063253	0.308872	0.115519
Sass6	1.932127	1.299623	1.332789	0.168938	0.226122	0.172706
Slc27a1	18.753889	23.453609	14.579884	28.038069	22.420008	24.684298
Slc27a2	170.170059	123.510577	84.642723	773.399591	552.864978	829.114065
BC049762	0.35323	0.083669	0.218697	1.483298	2.010045	1.286807
Slc24a5	2.514591	0.971974	0.950926	1.081342	1.362356	0.295504
Card9	4.061637	4.982087	5.928262	0.467616	0.695427	0.463989
Tprkb	19.467765	18.046366	13.103662	50.548554	35.410876	42.605201
Fars2	8.89896	9.557954	8.28618	16.789423	12.091658	18.049232
Flacc1	0.555563	0.694608	0.734209	2.292376	1.082852	1.74995
2010003K11Rik	1.613667	1.315389	0.540975	0.62658	1.538279	2.021429
Cracr2a	0.646714	0.409614	0.42295	0.035221	0.135587	0.045465
F830016B08Rik	2.039407	1.28982	0.853421	0.034795	0.113573	0.328462
Unc5a	1.744548	1.446402	2.107036	0.124755	0.249875	0.216638
Fgr	3.87218	4.48741	7.893883	0.343788	0.533501	0.457731
Fgg	17.422565	24.115101	42.476136	8.409021	6.26863	6.543177
Fgb	2.35465	3.423191	7.30956	1.087121	0.074966	0.098677
Cnnm1	1.16996	0.897803	0.400047	2.374365	0.808463	2.517155
2310034G01Rik	0.484049	0.219596	0.403072	0.551603	0.756776	0.660888
Ralb	45.987232	39.343816	50.947538	13.348963	9.220806	11.948862
Cel	0.025581	0.028517	0	0.07688	1.064461	0
Dpy19l1	6.864828	6.371852	6.725726	1.626777	1.172875	1.122447
Mgmt	1.253913	1.373995	1.119684	1.177921	1.415029	1.363986
MSTRG.6053	0.482256	4.797909	4.081194	0.526459	0	0.238202
Sec16b	1.002129	1.577008	1.630181	0.217866	0.173967	0.117892
Cystm1	125.471371	103.774367	80.724979	120.897867	120.32739	127.139648
Rnf5	43.244213	41.247387	38.705059	54.738232	57.54517	70.13755
H2-D1	645.711014	460.990001	389.424637	74.645318	90.486324	155.309349
Gm9803	3.33235	4.71196	2.684789	4.211069	5.88893	6.87378
Nsg1	1.532836	1.960321	2.875466	0.535054	0.488437	0.395677
Ebf4	3.010672	2.652796	1.877933	0.431577	0.557574	0.431781
Bbox1	0.078048	0.062509	0.025716	0.45363	0.258371	0.334182
Arhgef40	11.671255	13.146487	9.666073	1.282232	2.246946	2.251625
C130026I21Rik	4.355023	3.872048	4.020263	0.243944	0.313722	0.563937
Ankrd24	6.345793	6.421853	4.048032	6.111922	8.260402	5.24353
Ankrd22	0.165714	0.294618	0.537906	0	0.016579	0
Lgr5	0.079486	0.141052	0.163823	0.224533	0.211122	0.06571
Igsf9	2.923607	2.855854	3.309395	0.44847	0.501307	0.287212
Igsf6	12.956141	13.57597	20.954916	0.496921	0.556858	0.713189
Csnk1e	24.59906	25.276366	26.255265	4.66739	6.311058	5.550709
Aldh16a1	9.81679	10.406091	8.399682	10.971767	11.989607	13.114175
Hk2	7.293034	8.252932	13.334511	0.05566	0.165051	0.153275
Hk3	2.598899	3.528632	6.081202	0.054086	0.307191	0.318877
Gbp9	14.43941	10.488377	7.773244	1.455192	1.581196	2.756094
Gbp8	10.699519	6.169834	3.664356	0.052653	0.214485	0.740418
Gbp3	51.091399	33.326036	23.850275	1.713457	3.325051	9.598382
Gbp2	101.922829	90.138222	52.268639	2.918785	4.876588	29.808725
Gbp7	22.528065	17.963599	11.912903	1.643997	2.94164	11.493917
Gbp6	19.359338	18.121045	7.779806	0.53361	1.715742	22.530065
Gbp5	11.922337	11.182085	7.440754	0.549428	0.89514	3.675958
Gbp4	12.225066	7.699167	4.520289	0.815076	1.763951	9.114747
Atp1a1	410.937256	457.300598	460.505341	898.070557	480.758423	801.818665
Pgm1	14.853084	16.558863	17.298424	25.669964	17.525299	26.348381
Pgm2	16.215026	15.189464	17.963234	4.535255	2.759457	3.030666
Pgm3	3.796287	2.879377	4.255744	4.238897	3.205781	4.656781
Cfhr2	0.283485	0.280851	1.276291	0	0.018065	0.03029
MSTRG.20540	1.394797	1.153689	1.131859	1.627211	1.448194	2.19891
Dtl	0.806913	0.589993	0.556892	0.039671	0.08094	0.038891
Hbb-bt	66.604256	53.576733	86.711807	39.255329	2.979944	15.401894
Hbb-bs	191.25763	156.392593	249.173691	97.509865	10.023026	46.425266
Isoc2b	5.274298	3.816555	4.79782	10.645612	11.548625	14.919727
Isoc2a	6.847284	6.714482	5.843477	54.772995	41.224319	47.689404
4933417A18Rik	0.053935	0.065157	0	0.935726	0.743926	0.804627
H2-Eb1	585.300349	549.60344	330.032717	34.884474	50.628117	76.685817
H2-Eb2	0.769228	0.702303	0.374081	0	0.021633	0.070668
Map3k8	5.330912	5.817214	7.078456	0.448412	0.752117	0.517048
Map3k1	30.356077	27.3736	29.698578	3.37166	2.71394	2.538671
Map3k6	4.907205	5.134747	5.121392	0.709927	1.669306	1.53073
Rfx5	8.258346	7.295225	5.934449	1.910874	1.167666	1.383484
Aspscr1	32.30952	32.894699	27.749914	29.75109	30.913919	35.845361
Pdzrn4	0.059715	0	0	0.213106	0.123896	0.330047
MSTRG.20954	1.69943	28.433762	5.983255	0.853713	0.558554	2.404308
MSTRG.20956	0.605765	3.893427	1.131085	0	0	4.332181
Lgi2	4.759317	10.191219	21.810783	0.027978	0.009753	0.020851
Bspry	51.3077	47.211936	37.581392	8.501082	7.695921	10.754055
Snap47	13.238323	15.056062	16.850922	18.348361	12.655869	18.620178
Tcn2	93.066754	101.32942	99.00813	471.088387	335.946188	520.588219
Herc3	6.40131	4.806112	4.38807	6.824135	4.36215	4.730879
Herc6	7.664453	4.947077	4.728368	0.650179	1.071911	1.378408
Btn1a1	0	0.02653	0.043699	0.157682	0.789045	0.035165
Mrpl42	62.723215	60.75503	54.45706	83.30823	73.002196	90.048028
Igf2	0.376531	0	0.02104	0.015222	0.013102	0
Igf1	4.283399	4.685811	8.05787	0.890471	1.056074	0.964122
Apob	2.261242	0.717812	0.847162	11.989646	6.359003	12.263017
Apoo	16.431787	13.793374	11.940256	37.5708	29.41465	42.012219
Apoh	0.476148	0.365605	0.671169	0.678555	1.312977	3.702177
Aox3	0.460596	0.092749	0.079832	0.140412	0.234409	0.155277
Antxr1	6.374366	7.331194	8.090408	1.174645	0.510807	0.637756
Antxr2	5.783005	6.134019	8.562262	0.87051	0.876414	0.936446
Lpcat2	12.513267	11.064931	15.843564	0.304246	0.525755	0.496373
Lpcat1	7.670385	7.494867	9.178539	1.170884	1.637597	1.498937
Asb11	1.078853	0.682771	0.679553	1.583957	1.648847	1.76968
Asb13	8.530442	7.048113	5.566527	7.597163	6.693719	7.559678
Tbc1d30	0.893157	0.770347	0.955778	0.252147	0.183511	0.120864
Tnfrsf11a	3.042733	2.530708	3.332636	0.424834	0.336831	0.372783
Tnfrsf11b	1.365168	2.555077	3.189754	0.089118	0.145272	0.062008
Dhx58	10.423983	7.409616	6.631633	0.779695	1.067843	1.279403
Myh10	8.846898	8.615036	11.335518	3.025393	2.220774	2.109936
Myh14	2.951087	2.416594	2.50663	3.445133	3.938009	3.684822
Raph1	3.35697	2.908753	3.385379	0.633075	0.755005	0.634444
Fam110b	1.685469	2.033091	1.297015	0.423382	0.371661	0.398925
Fstl1	43.303429	66.310112	116.631981	4.766707	5.902304	6.032783
Rp2	10.495463	9.521602	10.732294	2.921389	1.858386	2.045973
Crybg2	0.397605	0.255455	0.172992	0.021922	0.167725	0.076827
Gm45140	0.07675	0.053906	0.894586	0.583414	0.106054	0.103289
Atad3a	15.295673	13.966599	13.20265	19.808714	16.823278	19.005204
Plk1	2.533421	2.34382	3.377254	0.125939	0.233049	0.171607
Plk2	14.464862	9.962662	12.15892	2.118311	2.922398	1.745563
Plk5	0.082792	0.161301	0.107464	0.173072	0.45119	0.375446
Plk4	1.71911	1.856031	2.482799	0.613936	0.29963	0.344033
Dglucy	8.284862	7.106203	8.087934	30.060904	23.400698	28.381215
Rmdn3	13.813502	11.737535	10.353766	13.190928	10.980828	16.605888
Rmdn1	6.854198	5.763279	5.753118	7.749036	6.454792	7.8701
Meis3	7.712669	8.182687	7.052565	0.58077	0.789622	0.326812
Meis1	1.93839	2.46426	3.065109	0.601646	0.743386	0.584541
Ptgr2	14.606752	14.001086	13.745251	26.088285	18.111036	20.93674
Lrrc3b	0.26214	0.269702	0.301412	0.625346	0.390515	0.249471
Lrrc32	21.824813	18.712275	32.178533	2.456714	3.200825	3.341037
Igfbp2	11.464298	12.393516	12.133067	0.432204	0.749383	0.754738
Igfbp3	190.954991	103.070252	151.261472	28.082925	48.315292	40.636454
Igfbp6	2.646152	3.590331	3.917974	0.605249	0.451496	0.362449
Igfbp4	80.852722	83.562877	95.222249	143.162104	94.045474	142.395135
Lalba	0.13279	0.078744	0.112463	0.314855	6.317583	0
Sla2	0.866327	0.678042	0.465174	0.116781	0.122379	0.09374
Il27ra	3.414081	1.960281	2.78685	0.178371	0.170688	0.285942
Mfsd4b1	11.68301	11.835965	6.510954	52.136864	31.392313	49.590816
Mfsd4b5	13.01329	13.597991	6.091843	80.738375	70.699812	83.025843
Gipc2	60.697021	50.238178	38.990692	60.127949	51.101433	59.469795
Nlrp6	6.240465	3.92262	1.864618	11.69735	25.466159	21.924055
Nlrp3	0.882978	2.034763	3.81164	0.035152	0.035245	0.090555
Dnajc6	0.583501	0.460869	0.457166	2.355271	0.75716	0.997628
Kcnk13	0.811498	0.716854	1.274411	0.058042	0.082102	0.037869
Tyrobp	122.408834	152.743889	189.963764	6.927614	10.874064	13.310786
Pxdn	10.76961	11.365023	17.401266	0.989618	1.124574	0.884419
MSTRG.16525	1.335944	1.086368	1.389351	0.060536	0.101005	0.137945
Plp2	152.593658	157.831604	149.103363	19.968191	18.934145	19.734606
Prima1	0.400055	0.652603	0.155711	2.075963	0.897623	1.046437
Fastkd1	4.895733	4.358329	4.194768	5.592742	5.14456	5.879401
MSTRG.11370	1.030136	1.112327	1.07716	0.141371	0.121813	0.097164
Pspc1	5.637354	4.411539	5.386922	1.540606	1.111629	1.05818
Tob1	16.780264	16.160765	13.849889	27.345478	21.07456	22.417404
Ffar2	0.407406	0.512472	0.517301	0.040643	0.043785	0.069255
Vars	30.062294	29.3438	28.623971	7.055548	6.978729	7.597254
Sms	3.681018	3.29777	2.948957	4.730123	4.737423	4.630048
Chchd10	102.80307	104.416889	64.561035	385.253708	312.182236	402.693328
Dse	5.446292	4.719462	8.021998	0.362976	0.511165	0.403386
Pdha1	54.858986	48.265919	51.872421	86.930794	58.009327	68.857216
Tfap4	4.023559	2.602337	2.302866	0.854621	0.835536	0.485075
Dynll2	23.504079	24.017497	25.700484	51.112867	31.85063	35.368029
Auh	18.643601	17.681009	16.70913	40.546447	30.538959	38.342775
MSTRG.19747	2.69753	3.001969	2.120097	3.094176	2.478561	2.793232
MSTRG.18839	18.283617	23.076019	30.421879	2.215441	2.210482	2.367915
Il15	6.16613	6.834144	3.335151	7.198386	5.931123	5.874438
Afg1l	4.727953	4.674145	4.391039	8.050228	5.380874	7.752925
Gstt2	29.219359	31.716058	16.652472	122.433134	82.370553	106.36264
Gstt1	64.345458	78.510732	54.91611	113.273822	96.82324	130.597763
Mrps9	22.535126	22.017946	16.969194	25.338808	21.025074	21.059229
Mrps7	16.818066	17.589264	16.783821	24.755972	25.093637	28.737406
Mrps6	74.914101	64.232292	51.787689	88.2799	98.691917	113.144211
Mrps5	7.817121	6.934154	6.439612	8.482944	7.216417	8.551609
Hilpda	7.155364	16.805645	24.418745	0.817595	0.57556	1.200649
Lpl	21.968861	20.42656	27.888901	78.047622	78.54341	78.205324
Scn7a	3.459672	2.689865	2.866618	0.251484	0.571293	0.207645
Pou2af1	1.321143	3.900932	1.753711	0.150552	0.292268	0.241877
Rex1bd	35.398911	37.574932	31.039812	36.346016	43.068878	40.683921
Bex4	8.999837	8.12704	6.393695	12.601196	7.391237	7.908026
Pole	0.711744	1.153462	1.277125	0.195171	0.193238	0.204456
Timm13	19.821003	23.965668	20.895235	27.460118	29.150843	33.915739
Psca	35.164005	13.521668	2.725074	2.050434	3.448783	1.155891
MSTRG.1119	3.449855	2.641783	3.039232	0.142043	0.225133	0.125238
Prr11	0.796025	1.092432	1.411404	0.086132	0.09252	0.040711
Prr16	0.580936	1.133745	1.833824	0.014489	0.034863	0
Ugt1a7c	19.910098	17.021321	25.725362	66.73717	46.005127	58.416967
Wdr62	1.541108	1.64719	1.528449	0.218142	0.158194	0.149665
Wdr66	1.427127	1.281739	1.134355	0.0342	0.225368	0.098889
Aldh9a1	34.589699	32.130447	25.691887	120.481041	102.900627	164.39212
Il1b	5.26721	28.813276	77.05661	0.531732	0.871891	0.986524
Zfp74	3.426057	3.280132	3.248956	0.259379	0.365334	1.240275
Svep1	2.718258	3.150321	6.667957	0.22951	0.545645	0.229326
Mef2c	6.305561	7.25797	6.643677	2.221083	0.92901	1.599346
Krt5	35.113277	59.319275	23.653494	0.335444	0.722788	0.108026
Krt8	160.415253	162.547714	149.231384	33.931007	32.3027	40.031662
MSTRG.7513	0.440812	0.808822	0.259987	1.432828	2.386156	2.402246
Chmp2b	62.330202	47.445573	50.692104	16.257742	11.371797	12.575331
Irf2bpl	22.364038	20.282051	22.000643	4.587082	4.106873	4.311837
Mcts2	5.698273	4.236824	3.885227	5.539798	3.451817	5.69432
Irf2bp2	22.046448	20.808834	20.224731	5.508085	5.593297	4.986248
Fos	5.985969	10.645434	15.852274	0.363173	0.541898	0.40514
Hip1	7.683622	8.185995	11.7207	1.307315	1.522928	1.504105
Traip	0.550428	0.737012	0.644376	0.114065	0.097919	0.074213
Trabd2b	10.416797	10.716107	6.731221	13.793179	9.959369	15.721793
Gm14137	0.684954	0.828493	0.617639	0.14351	0.065206	0.112836
Gpr55	0.449356	0.540079	0.60248	0.054771	0.032085	0.054724
Dsc2	1.723997	2.372432	2.389953	0.40347	0.233448	0.375814
Cybb	23.283237	22.089537	26.806149	1.530252	2.033734	2.594113
Cyba	232.982764	237.718206	238.18224	282.273193	299.020256	309.135465
Hint1	201.231267	183.351287	148.806229	257.825962	210.710681	258.274795
Hint2	44.817127	47.496349	29.202734	163.2276	162.495834	178.52272
Hint3	11.539091	9.673806	8.562506	13.085685	10.353005	11.225934
Hsf4	0.611389	0.748293	0.701636	1.208157	1.945275	1.126621
Ctnnd2	0.933288	1.171607	1.597218	0.028093	0.027176	0.027575
Nxn	10.996006	12.189342	15.700469	2.858836	2.840951	3.628908
Sgk2	6.395202	6.887084	3.192033	32.087166	27.441288	27.463405
Khk	34.867554	33.036151	19.171779	252.196017	214.53894	289.973391
Plod1	24.229754	24.744953	32.729564	5.802157	5.721508	6.375508
Entpd5	20.422502	16.065948	11.124889	75.544499	47.457706	61.620077
Entpd4	14.184741	14.767361	12.879423	17.510281	14.813882	18.69595
Entpd3	0.583932	0.829584	1.18438	0	0.052908	0
Entpd1	9.659317	14.162019	20.940431	1.741564	1.564733	2.151199
Entpd8	1.702727	1.572333	1.030253	3.988219	3.481722	4.229304
Prdx6	61.218574	60.622375	66.815654	68.029068	58.212719	72.332598
Prdx5	255.879105	266.110729	243.119098	646.164149	773.375536	1026.585647
Prdx3	41.389828	37.629951	40.196663	72.050095	55.916019	65.742851
Panx1	2.687831	2.789275	3.466406	0.136342	0.188098	0.171114
Stfa2l1	1.563485	30.205111	36.766792	0	0	0.224559
Abi3bp	3.543498	2.673361	2.002387	0.152209	0.625955	0.085715
Ppp2r2b	0.951699	1.240909	0.850267	1.412474	0.779906	1.193024
Prodh	16.764046	16.040753	12.283951	78.431757	48.696826	72.64964
Micos13	34.190117	40.281086	30.632292	77.375305	70.896515	78.952278
Micos10	27.772911	27.99596	25.593019	31.194004	35.018665	38.189743
Abhd14a	9.230434	7.645238	8.198828	36.780433	25.77347	26.979916
Abhd14b	57.363091	51.828192	37.788826	185.590824	152.578013	178.083541
ENSMUSG00000022956	140.954707	158.748767	125.537178	315.278406	270.222492	297.761254
Park7	95.261592	94.196219	83.686293	161.784698	145.524869	186.567789
Nxpe4	2.071201	2.072739	1.951931	0.379051	0.510867	0.295183
Nxpe5	1.173367	2.973783	4.900619	0	0.052312	0
MSTRG.12325	2.958542	2.250247	2.008976	0	0.026114	0.019255
Spink12	5.833588	5.612179	10.41782	0	0.210505	0.192063
Rnf181	89.647153	78.761999	64.551164	112.705994	102.180883	137.048194
Usp43	3.737679	3.057853	2.444767	0.682643	0.598811	0.607477
Cd226	2.494459	0.713912	0.658243	0.072706	0.136155	0.071962
Cyp51	8.005282	6.528616	7.280168	20.800716	20.926811	20.322868
Zfp217	6.74561	5.944016	6.893968	1.547691	1.332031	1.049059
Timp1	63.626316	149.971298	357.085022	0.277525	0.480561	0.34151
Ccnb2	4.536111	5.025985	5.082537	0.272889	0.41655	0.228268
Ccnb1	1.402782	2.195622	1.925468	0.062137	0.015989	0.129084
Hck	15.066571	13.559035	22.021264	0.806695	1.516802	0.973462
Fcamr	0.656924	0.463269	0.494189	1.567205	1.688584	2.778907
Baz1a	6.73485	6.817151	7.166167	1.438161	1.949259	1.383467
Kcnk5	16.380095	12.793891	11.795867	15.583465	21.027798	26.208855
Serpinh1	115.225574	130.139405	202.836241	20.674113	21.83943	19.324809
Kcnk2	1.912718	1.857639	2.008638	0.178845	0.311117	0.083685
Slc7a13	1.510092	0.466965	0.573687	177.552261	218.614197	184.073624
Sucnr1	2.954019	1.441516	0.534674	26.280762	7.071638	15.714166
Clspn	0.759084	0.675179	0.833073	0.051821	0.02896	0.04781
Tubb2b	41.344749	45.046516	41.292427	6.689476	5.880023	8.092301
Nek5	1.804837	1.681012	1.559794	0.307723	0.202616	0.154971
Nek2	1.235753	1.079529	1.101504	0.235201	0.25299	0.293375
Gm43064	0.010533	0	0.000428	0.008088	2.805319	0
MSTRG.760	0.687965	0.648526	0.70166	0.769105	1.009007	0.842823
Pnkd	24.488112	28.853688	26.059075	40.745441	28.749465	49.747891
Pqlc3	10.02956	8.550177	9.639194	1.180978	1.33511	1.29976
Pof1b	1.327723	1.012598	0.775072	0.111403	0.206112	0.090759
MSTRG.6079	3.693711	16.699282	7.676565	2.442353	0.226839	2.900769
MSTRG.6076	2.102859	5.56196	2.683236	0.693573	0.960246	6.105278
MSTRG.6077	2.078603	16.573902	6.283449	2.982175	1.667407	0.814899
Arhgap36	3.745998	3.461806	3.200694	0	0	0
Tmem273	3.519004	4.567752	6.333053	0.228707	0.337858	0.217189
Gm5799	1.874756	1.832308	1.121224	0.175779	0.152175	0.053081
Tmem189	50.691055	42.471878	47.90649	57.215492	54.808437	74.544167
Atp6v1g3	15.810925	21.311789	14.2289	34.511875	23.205849	24.548647
Upk3bl	1.345564	1.17932	0.949868	0.037013	0.155408	0
Golm1	16.301243	19.12516	25.022492	1.399425	0.670501	0.865675
Sardh	7.534361	7.574409	7.986411	56.502175	45.531606	63.137667
Tcf7	6.741522	4.557413	5.770106	0.324255	0.377355	0.269224
Aup1	76.206551	72.745848	66.236515	82.248178	75.50569	92.69976
Cdo1	69.820406	73.078986	61.515155	119.351169	84.821828	122.694864
5430427O19Rik	0.975067	0.861377	0.860139	0.065278	0.140585	0.089033
Mfsd13b	0.245792	0.245452	0.068064	0.703547	0.644158	0.645655
Cdon	2.470945	2.231774	2.328036	0.441168	0.481542	0.465169
Col18a1	79.97723	91.846233	90.383374	16.221689	17.130602	17.901039
C1qtnf2	4.513832	3.411095	3.566145	0.291989	0.846365	0.719312
C1qtnf3	3.479523	2.511643	1.672204	18.743392	13.360671	16.391718
C1qtnf1	7.562453	11.418855	15.600025	3.298983	2.707249	2.147936
C1qtnf6	9.903953	18.076186	27.834365	0.463987	0.605666	0.564021
C1qtnf7	5.606484	5.00432	5.681628	1.188	1.199901	0.90038
C1qtnf4	1.006114	1.41375	0.639225	2.106429	2.314223	2.367458
C1qtnf5	35.422936	41.134883	50.355106	0.384081	0.702935	1.035737
Ctxn1	25.199553	30.024973	28.739138	1.8787	2.156701	1.861683
Mrpl37	21.128597	24.677929	22.41465	26.849838	18.725916	27.016651
Mrpl34	27.261625	33.450809	30.634478	44.299431	35.295746	46.603069
Mrpl35	6.337881	5.944236	4.531366	6.146755	4.949162	6.281969
Mrpl30	55.085223	48.831363	42.933046	66.559123	53.757368	64.166152
Mrpl38	24.422749	22.664146	21.7689	33.91267	26.68742	35.679516
Nfs1	14.989143	13.447575	13.554617	27.337703	18.337651	28.544229
Glyat	42.624376	36.550711	27.558633	149.615715	84.99793	132.184212
Moxd1	0.933592	1.786586	2.890471	0.034041	0.009129	0
Gem	13.096123	11.896459	11.019361	1.227646	1.885637	1.803119
Mrpl27	33.538956	30.452982	25.510014	32.652203	34.184425	37.813931
Arrdc4	12.616012	14.747847	16.678644	3.48209	2.332204	2.554338
Stra6	18.557649	20.25399	30.600647	3.387881	0.530864	0.325198
Sord	51.694889	50.491146	26.433369	461.276581	281.949036	391.543213
Rhbdd2	6.472272	6.118229	6.090788	7.466504	5.874482	8.793363
Cpn1	31.727728	36.775948	22.810442	53.431759	34.556198	42.08815
Slc34a1	62.668928	96.741716	19.031514	903.509887	680.669734	877.464389
Slc34a3	0.144486	0.466285	0.016537	9.689611	2.736241	1.825099
Slc34a2	10.312148	11.76669	21.918579	0.25428	0.415966	0.43895
Hcar2	1.08337	7.733121	15.064859	0.01882	0.025753	0.04792
Gsto1	188.57843	205.250391	159.282838	68.521326	35.644144	40.375988
Gm43951	0.062057	0.042633	1.335623	0.043327	0.04455	0
Nkg7	27.339602	11.16995	8.566273	0.829148	0.768099	1.880489
MSTRG.18433	1.738217	1.03754	1.578405	0.874202	2.345003	0.938805
Osbpl1a	11.992133	9.827788	7.463229	18.070059	15.103278	17.08409
Ecm1	93.73699	58.9089	75.290705	14.476508	48.035005	27.692111
MSTRG.6892	0.150656	1.948069	0.850392	0	0	0.412858
MSTRG.6890	2.436473	2.457365	2.202375	0.593186	0.478885	0.601262
MSTRG.6894	3.041341	1.695133	2.356682	0.617272	0.472679	0.234316
Ppm1k	2.260716	1.88286	1.617516	3.960124	7.280472	3.92665
Ppm1j	7.641385	6.162169	8.028557	0.742132	0.924797	0.741276
Aldh4a1	17.158104	18.543671	14.984474	74.094604	48.421841	66.440773
MSTRG.103	3.967316	2.044802	0.914609	1.624053	3.294497	6.13368
Pag1	2.298419	2.108478	2.645849	0.498253	0.427209	0.387144
Pheta2	0.859339	0.811796	0.867196	0.090505	0.023431	0.081931
Aldh7a1	27.362298	27.573591	26.522663	97.095747	60.014597	97.225415
Pm20d1	1.360434	1.459402	0.949199	9.704973	6.399824	8.279718
Bcl9	5.043636	5.481184	5.330965	1.365859	1.187686	1.004409
Ngfr	0.966615	0.887895	1.169643	0.099539	0.12099	0.111662
Tm6sf2	1.18571	1.940275	1.292229	2.927355	2.847691	3.204977
Gm11127	1.055407	1.473083	0.372969	5.222136	1.663995	4.697616
Bcl3	22.721901	21.769149	27.441927	1.938116	2.580979	2.748826
Fam78a	3.297012	2.067233	2.440481	0.431087	0.36723	0.30522
Stx1a	3.326032	3.277637	3.322788	0.366355	0.658407	0.671291
Stx1b	0.389445	0.585098	0.477285	0.016305	0.126491	0.04383
Ppp1r16a	10.437645	12.168232	11.132393	12.123329	10.532055	13.32837
Ppp1r16b	3.156374	2.309983	2.30206	6.35142	4.511473	6.755686
Cp	200.945391	197.679464	350.654381	19.063414	18.866429	17.18451
Stx11	4.91924	4.817885	6.437277	0.181804	0.217126	0.311175
Keg1	111.23779	94.018823	74.598321	358.663202	288.353054	372.703175
Tcaf2	1.640721	1.636062	1.904648	0.332037	0.360435	0.289753
Tcaf1	10.970212	9.159201	9.587966	1.551751	2.301219	1.620538
Grip2	0.50771	0.552897	0.269261	0.484343	0.828985	0.621155
Klf4	23.518003	21.090937	14.953827	3.573893	3.861822	4.55767
Gm5617	14.643193	15.684071	10.349974	31.219282	31.675161	38.529022
Gstp2	34.092055	29.834793	22.116377	35.222641	41.812526	44.895134
Gstp1	157.755951	135.045268	126.512319	170.451605	181.044844	209.270709
MSTRG.16685	43.996727	39.925583	14.128696	8.178846	9.452819	0.850935
MSTRG.22730	2.729149	3.13135	4.110073	0.179651	0.45917	0.476072
Cd52	239.634537	185.663193	218.662643	12.311654	16.748312	26.975554
Cd53	49.874298	50.43005	82.950485	1.93887	2.599201	2.565088
Clec4e	0.633301	4.274978	12.109631	0.044842	0.070287	0.060871
Clec4d	2.520407	13.960847	34.971292	0.027453	0	0.243136
Mto1	5.346314	4.596924	4.793887	6.302508	4.270029	5.117867
Hoga1	27.08638	27.256584	20.38576	67.552699	50.309941	62.305834
Twist1	1.81586	1.841176	2.187101	0.141944	0.228561	0.184722
Mtor	5.983571	5.273269	5.613329	11.046595	11.179425	16.70874
MSTRG.17191	1.814634	0.752741	0.986971	0.062567	0.568056	0.16117
Ulbp1	0.595719	0.713686	0.898133	0.07469	0.043338	0.050836
Uqcc1	10.673203	10.484121	10.093205	15.865993	12.424875	15.339567
Uqcc3	25.262705	23.239719	18.364632	24.546659	24.338978	25.960716
Ppargc1a	7.043341	6.58045	4.70906	9.975053	5.769846	7.069534
Ppargc1b	1.3308	1.229544	0.627695	1.507883	1.912872	1.608408
Uroc1	1.507976	1.661282	1.884627	13.198727	10.440565	10.678311
MSTRG.20857	0.203197	0.064564	0	0.767123	3.600523	1.564958
Apcdd1	0.728004	1.042772	1.635501	0.2043	0.205837	0.178232
MSTRG.27082	11.116523	14.400829	13.356142	1.375968	1.599488	1.673097
Med29	9.315155	10.187127	9.916918	11.138214	9.344803	12.539149
Rassf2	4.92362	5.679645	7.023549	0.565653	0.458853	0.487987
Rassf4	6.496444	6.237314	9.244404	0.701361	0.715478	0.6449
Tmem61	1.159548	1.279139	0.486592	4.624324	3.73959	4.537044
Dlec1	2.905213	2.974973	2.001992	6.243723	6.63794	6.228846
Olfml2b	2.604139	3.825612	5.089762	0.318993	0.314561	0.219546
Ndufb11	55.940765	62.149899	47.822399	134.396484	123.644989	146.639389
Ndufb10	82.269397	77.018634	64.350406	175.621975	160.186812	179.541792
2200002D01Rik	31.650732	25.801767	18.244354	3.819561	6.607383	6.408295
Lxn	28.626141	28.096523	31.171446	4.663521	3.627975	4.610084
MSTRG.8168	4.411676	4.543382	3.783707	6.990715	6.74158	8.573966
Scin	36.950666	30.518829	29.340935	7.291935	8.278975	8.469619
F2r	42.579937	50.003323	74.169067	8.867969	10.106113	8.853811
Gatad1	20.937079	22.190458	21.430712	25.843678	22.410485	28.936588
Tbx10	0.09391	0.072436	0.076463	0.834073	1.263796	1.834593
MSTRG.4110	0.407023	0.396255	0.24438	1.095169	1.76351	0.836639
Nav3	0.49087	0.532943	0.90169	0.036437	0.088335	0.031083
Lig1	6.580016	6.855258	6.811654	1.560222	1.507223	1.155148
Klrd1	6.404772	3.179617	2.95729	0.186353	0.462437	0.223561
Plbd1	39.072533	29.121241	38.103828	3.166588	3.611076	3.997905
Dip2b	2.940453	2.678956	3.146585	0.787964	0.607875	0.765025
Prkn	1.834757	1.747815	0.898832	0.738453	2.627247	1.729543
MSTRG.5447	0.198844	0.311386	0.294457	0.682224	1.142118	0.950851
Hmcn2	0.085011	0.067201	0.073602	0.299766	0.17504	0.13752
Hmcn1	0.188443	0.352092	0.467625	0.014225	0.021247	0.010822
Slc16a3	6.263895	8.90241	15.900927	0.152413	0.177404	0.139299
Slc16a2	20.964546	20.022015	26.588125	30.146929	23.25831	32.137383
Zfp608	3.964803	3.829373	4.594917	0.758077	0.536643	0.692378
Zfp605	0.155453	1.347134	1.389264	0.385804	0.275001	0.337534
Ramp1	3.326415	3.410293	2.420826	0.290751	0.241147	0.299332
Ramp2	43.271493	41.924543	40.42464	15.186269	55.367855	15.804788
Slc19a1	14.821322	12.912054	12.681537	20.70404	14.150427	20.682129
Styk1	2.109448	1.573627	1.350646	0.235106	0.414903	0.262229
Rassf5	9.500937	9.214891	11.003944	1.312534	1.15888	1.02944
Plscr2	111.550915	86.032806	77.945432	129.813678	108.27262	108.280712
Plscr3	37.678608	36.278593	42.29899	6.475801	6.267679	7.550646
Plscr1	33.436528	31.008999	34.670416	9.5515	8.063347	7.579929
Aurkaip1	51.7646	47.824039	40.376221	50.964799	51.098032	53.094274
Plac8	118.709684	123.292917	140.010774	7.669756	12.043262	15.38064
Lrtm2	0.669581	0.581795	0.758601	0.890318	0.941233	0.61359
Adra1a	0.477844	0.392424	0.378549	0.630171	0.242219	0.689019
Adra1d	1.133199	0.936237	0.538648	0.142546	0.062338	0.060217
H2-Ke6	32.146882	33.619335	26.42876	57.35843	50.311776	58.674919
Rai14	16.069675	15.860607	19.832257	4.300122	3.9556	3.192737
Zfp182	5.371189	4.549812	3.583595	1.002364	1.240164	0.865264
Tpm3-rs7	11.40121	12.467597	16.927193	3.073192	1.876229	2.780071
Gldc	2.827101	3.041213	1.393694	30.376152	4.242877	15.091949
Ahcy	13.786792	14.400457	12.679319	85.140648	82.60231	105.496048
Aoc1	111.844571	93.080116	138.301337	0.985505	1.02611	1.277271
Npl	9.674258	10.795977	14.571214	16.273352	6.428358	6.38286
Slc9a3r2	27.485869	30.172346	28.38112	30.387585	37.641481	41.839686
Slc9a3r1	60.061535	60.883659	53.771397	106.481224	76.896263	85.419174
Npb	0.84289	0.735399	0.357356	0.676224	1.481459	1.815585
Npy	2.425488	7.801872	14.231384	1.884284	14.11266	6.342179
Kcnh1	0.588345	0.502735	0.65093	0.012414	0.013912	0.048673
Kcnh2	0.805219	0.863925	1.609322	0.194571	0.209525	0.122767
Kcnh8	0.387895	0.514471	0.399928	0.003872	0.01175	0
Lepr	6.058165	5.412925	8.33793	0.828034	1.7452	0.905681
Serpine1	32.360039	57.23962	93.586372	0.935807	0.464316	0.416296
Cidea	0	0.065493	0	0.044221	1.492404	0
Sgce	11.138477	10.431805	10.973734	2.626751	2.71059	2.681356
Col1a2	124.189148	213.022206	379.277463	2.828422	5.751095	2.813278
Col1a1	123.739861	284.175568	503.119171	0.699621	1.88425	0.59482
Cyp4b1	54.350593	32.666388	19.373326	488.658649	275.878457	630.384553
Emilin2	3.035902	5.966806	11.335891	0.265182	0.249676	0.297252
Emilin1	21.950115	27.807386	45.172882	2.001198	4.011351	2.602889
MSTRG.11145	0.077766	0.049283	0.130136	0.299317	0.57897	0.847057
Rufy4	0.643769	0.51324	1.053871	2.249612	2.484042	2.26458
Pmp22	27.764666	30.229413	38.099161	7.20034	7.181943	7.136626
Pla2r1	2.639228	2.267229	2.344957	0.412322	1.056878	0.460165
Aif1	54.075805	40.240063	52.800634	1.936754	3.169232	4.298131
Spa17	10.278483	9.910987	7.341389	16.129107	16.524413	12.656676
MSTRG.17208	1.477607	0.60516	0.835752	0.040729	0.465507	0.133578
MSTRG.14397	0.736441	0.499118	0.421374	0.348232	0.775084	0.249665
Jph2	1.374971	1.651672	2.816637	0.340499	0.353174	0.376321
Coq10a	13.044101	10.31232	8.906214	11.775101	12.443028	12.978492
Ccdc151	0.238307	0.258113	0.342662	0.938481	0.457672	0.271023
Agps	10.57944	9.255423	10.343999	16.88717	12.670056	16.504617
Serinc5	7.190834	7.230154	7.852105	2.291914	1.708776	1.551749
Serinc2	43.354891	49.378933	50.911511	8.768098	5.873828	8.946667
Kirrel3	0.348919	0.508637	1.096066	0.028456	0.08588	0.02772
Poldip2	19.254663	19.56636	19.378275	36.606683	26.537738	34.675016
D16Ertd472e	1.682127	1.731823	2.031623	0.171813	0.274984	0.244592
Rasl10a	3.343019	3.139186	2.227626	0.150467	0.368965	0.123986
Rasl10b	0.48853	0.986212	0.581944	0.317198	0.027881	0.094229
Acot6	2.665645	2.855159	1.580048	2.676859	1.54149	2.744955
Gm10591	3.216707	2.660744	2.393621	2.819171	3.363388	3.022081
Gdf3	0.716405	0.535589	0.719683	0.058008	0.045673	0.064293
Vsig10	9.2402	8.516429	7.781004	1.949726	1.934384	1.565074
MSTRG.888	0.150899	0	0	1.140257	1.133066	1.052902
Kng2	84.580576	83.15745	82.725695	198.093382	151.4394	202.030838
Calu	60.860586	71.074656	107.58286	19.881461	14.858181	16.615093
H2-K1	1214.240171	867.198504	623.25657	110.972032	123.402048	220.419017
Phb	39.351501	39.621738	37.833166	70.281924	66.368676	82.77224
Ccdc8	0.661695	0.908363	1.241955	0.177924	0.142181	0.142006
Guca1a	0	0	2.288587	0	0	0
MSTRG.21144	1.520179	0.443917	0.248015	3.50737	3.870396	4.639959
MSTRG.21141	0.863342	0.619773	0.513615	1.106173	1.255826	1.100874
MSTRG.21142	0.234839	0.151469	0.099672	0.195698	0.362148	0.390163
MSTRG.21143	0.050008	0	0.044256	0.419563	0.970351	0.298686
Mamstr	1.095299	1.143329	1.231945	0.318495	0.118565	0.041723
Prdm1	1.123367	1.296115	2.414097	0.177863	0.177453	0.11598
MSTRG.6569	21.268597	17.94771	13.774668	33.797707	28.820768	29.905462
Trpt1	4.196465	4.153279	3.913884	5.440387	4.946645	6.129588
Cndp1	2.032794	2.189246	1.136251	14.890027	11.419669	12.705382
Cndp2	123.258962	114.499753	101.991037	156.929155	186.283219	338.463677
Atp5c1	163.031965	164.623671	146.685315	371.316768	278.971267	328.98732
Twf2	15.030401	12.35119	17.189563	3.214099	3.250413	4.124056
Pex11a	10.924432	11.744544	6.475847	20.299915	16.863432	25.099201
Slc25a23	18.279013	21.052972	18.69205	36.943309	26.639858	30.566995
Slc25a26	4.702876	4.648343	4.183599	4.610042	4.163037	5.28434
Slc25a27	2.920927	2.743393	1.741383	0.442547	0.960083	0.498821
Slc25a24	20.660688	22.400612	23.999475	0.915956	0.923553	0.770683
Slc25a25	6.040708	4.915521	6.641231	7.456344	7.209181	13.550326
Slc25a29	1.818778	1.355682	1.954283	2.334417	2.005114	2.509462
Gm4737	6.808799	6.686948	6.212032	31.763664	27.819696	36.203724
Prrx1	3.637032	4.470517	8.666552	0.153245	0.295466	0.166586
Hpn	49.364238	46.07951	40.461367	129.429325	102.083186	143.838513
Hpd	1.182072	0.615475	0.055484	52.463394	66.263686	105.86562
Olfm3	0.817152	0.658054	0.441278	2.354831	0.957257	1.182861
Olfm2	4.472356	3.655468	3.270108	0.394837	0.491671	0.664094
Gm49339	15.697673	22.681978	32.440679	0.748434	1.309107	1.380876
Olfm4	15.103532	12.827581	34.783916	2.575533	4.764485	3.889972
Zc3h12d	1.524709	0.992214	1.295245	0.142426	0.194012	0.213268
Fbxl2	4.300386	3.993983	2.013349	1.007035	2.642528	3.192533
Stc2	5.919543	5.416501	7.925595	0.684412	1.111899	0.912001
Ncapg2	0.827456	0.853813	1.161631	0.084599	0.066212	0.07127
Lpxn	8.56593	6.532723	9.632116	0.681013	0.768876	0.652158
Mdfi	3.330249	3.894309	4.395019	0.204028	0.396709	0.069531
Tnfrsf1b	15.96886	17.408823	28.367334	0.65032	0.799902	0.911297
Sema6d	4.036746	4.212001	4.923831	0.769021	1.059314	0.827101
Sema6b	2.81538	4.934596	5.280572	0.622113	0.909873	0.561848
Tnfrsf14	2.212212	1.687329	2.465708	0.124002	0.266905	0.35848
Tnfrsf18	3.294813	2.572834	2.638702	0.302033	0.633122	0.426547
Tnfrsf19	1.069565	0.539896	0.354532	0.131558	0.059647	0.12153
A930017K11Rik	1.993313	3.489876	1.556178	2.30251	2.550909	2.578154
Pycard	10.796875	11.661862	10.474181	2.058392	2.048245	2.227556
Armc12	0.063944	0.193768	0.15496	0.510701	0.808274	1.142038
Fam111a	6.994014	7.136592	10.056036	0.567009	0.797292	0.748731
Ggact	29.965295	30.61851	26.07019	60.552349	47.51167	71.665515
Tmem8	16.720298	15.675858	14.586864	43.218845	26.780875	39.074609
Mis18bp1	1.070149	1.040456	0.971975	0.075652	0.073904	0.038456
MSTRG.4384	2.53199	2.538004	1.180353	3.049366	2.096455	2.566844
Rhbdl2	5.495551	4.416396	4.43814	0.484829	0.92008	0.530478
Hrh3	0.057923	0	0	0.57974	0.080048	0.257928
Large1	6.507597	5.897767	6.802981	1.975425	1.000693	1.16178
Cks1b	9.19645	10.552999	13.168936	1.735899	1.635236	1.17961
C3ar1	15.139318	12.614743	20.46423	0.303018	0.457718	0.2619
Gm42878	0	0	0.364716	0.584438	0	0
Sec24d	9.923691	9.091012	14.16761	2.200927	2.008088	1.867405
Osmr	17.394445	18.88813	23.114119	0.616391	1.777732	1.007332
Pde4b	5.961063	7.129919	10.218551	2.468115	2.522449	1.535942
Pde4c	9.676997	9.867714	6.436077	14.868273	19.593192	13.874396
Nrtn	2.082756	3.026837	1.534284	4.486607	6.201995	5.331206
Mrps35	6.463752	6.100882	5.436958	10.073286	8.188873	9.273449
Mrps34	19.08807	24.389701	14.12038	35.819776	27.476418	44.994079
Mrps36	23.4003	20.394567	20.399299	37.421269	33.134038	38.769366
Mrps31	9.142875	8.850613	7.867072	11.16019	7.938688	11.698095
Gchfr	1.563036	2.747161	1.555349	28.381947	25.663029	30.259857
Cthrc1	2.141282	3.960054	4.159851	0.183067	0	0.251282
Arhgap25	5.016998	4.895509	6.150017	0.446013	0.401832	0.282156
Arhgap24	29.386984	27.009358	21.313218	36.2166	24.790616	30.939925
Zc3hav1	23.835696	19.287029	19.533256	3.489454	3.811869	4.364582
Skp2	1.444094	0.972625	1.588139	0.645443	0.370474	0.118912
Mxra8	30.609724	38.471836	46.745229	3.617393	4.328148	4.307978
Acaa2	29.380445	32.0201	23.400215	105.895035	55.176285	83.090416
Rnf144a	4.170598	3.895077	4.480467	1.127034	0.853326	0.940663
Nfkb1	24.974113	24.097039	28.784225	4.665582	4.225973	5.019449
Nfkb2	21.776254	22.461019	26.412937	3.650689	3.825568	3.722056
Sun3	0.829939	0.862288	0.560336	1.652762	0.986986	1.144845
Rtp4	85.631492	52.256256	38.994355	3.307983	5.370987	9.547759
Rtp3	0.564888	1.074944	0.652126	0.815019	0.922352	0.956585
Cmtm3	66.891468	58.809994	69.530644	4.002205	4.626371	3.822146
Cmtm7	25.92853	26.221484	34.276138	6.18957	4.541155	6.737582
Gnmt	1.518461	1.306843	0.594783	17.804964	14.334771	22.242428
Chml	2.136226	2.158629	2.071654	0.729332	0.06434	0.059024
Cpsf4l	1.759049	2.544521	1.64736	3.38771	2.285571	2.631806
Ybx2	3.893142	6.184142	2.526589	8.749111	10.217116	10.420292
Nr2c2	2.325318	3.298373	3.111017	1.151623	0.518627	0.522429
Lactb	17.311122	13.671107	14.322102	16.497353	13.951202	17.391624
MSTRG.6731	1.376633	1.354737	1.355262	0.694306	0.392633	0.220336
Mtg2	6.79769	7.045206	6.048669	9.454119	8.231573	9.806554
[truncated: 3,671 more rows]
